# Supplementary material for: TFIIS is required for reproductive development and thermal adaptation in barley
Source: Plant Cell Rep. 2024 Oct 10;43(11):260. doi: 10.1007/s00299-024-03345-1 (PMC11467006; doi:10.1007/s00299-024-03345-1)
Supplement: Supplementary file 1 — Supplementary file1 (XLSX 11 KB) [file 299_2024_3345_MOESM1_ESM.xlsx]

## Sheet: Sheet1
Crispr constructs
HvTFIIS_cr1_F	GGC GGT TGA CGC GGA ACT CGC GG
HvTFIIS_cr1_R	AAA CCC GCG AGT TCC GCG TCA AC
HvTFIIS_cr2_F	GGC GGC GAG CGA TGC CCG TAA GC
HvTFIIS_cr2_R	AAA CGC TTA CGG GCA TCG CTC GC
Genotyping
HvTFIIS_crispr1_check_F	CTG CGC CTA GGG TTT TCA TC
HvTFIIS_crispr1_check_R	GCT TTC CGC ACC TCT CAG TC
HvTFIIS_crispr2_check_F	ACA GTG GAG TCG GCC TTG TT
HvTFIIS_crispr2_check_R	TAC GAA AAA CCG AGC CAA CC
HvTFIIS_cr1_check-gF	GGA GAG GGA GCT GAT GGA GA
HvTFIIS_cr1_check-gR	CGA TAG GGC ACG GAT AGT CTG
qrtPCR
HvTFIIS_qF:	TCG CCA CGC AGG TTG GCA AAC G
HvTFIIS_qR:	TTC AAT AAC AAC CTT CTT CCA G
HvActin7_qF	CGT GTT GGA TTC TGG TGA TG
HvActin7_qR	AGC CAC ATA TGC GAG CTT CT
HvHSPc70-4_qF	CAA CAC CGT TTT TGA TGC CA
HvHSPc70-4_qR	ACC ACG ATC ATC GGC TTG T
HvHSP90_qF	AAC TCA TCT GAC GCG CTT GA
HvHSP90_qR	GCT GTC GAT GAT GGA GAG CGT
HvHSP101-1_qF	GTC ATG CAG GAG GTG AGG AGG
HvHSP101-1_qR	CCA CGT CCT TCA TCT GCA G
