# Supplementary material for: TFIIS is required for reproductive development and thermal adaptation in barley
Source: Plant Cell Rep. 2024 Oct 10;43(11):260. doi: 10.1007/s00299-024-03345-1 (PMC11467006; doi:10.1007/s00299-024-03345-1)
Supplement: Supplementary file 2 — Supplementary file2 (XLSX 3712 KB) [file 299_2024_3345_MOESM2_ESM.xlsx]

## Sheet: MS soluble insoluble
																																															1. Soluble WT non-treated (NT)	2. Solubile WT heat stress (1d)	3. Solublie tfIIs-cr2 (mutant), NT
Master	Accession	Description	Coverage [%]	# Peptides	# PSMs	# Unique Peptides	# AAs	MW [kDa]	calc. pI	# Peptides (by Search Engine): A2 PMI-Byonic	Biological Process	Cellular Component	Molecular Function	Pfam IDs	GO Accessions	Entrez Gene ID	Gene Symbol	Gene ID	Ensembl Gene ID	Reactome Pathways	WikiPathways	# Protein Pathway Groups	Abundance Ratio: (F1, Wt, no, soluble) / (F2, Wt, Heat(1d), soluble)	Abundance Ratio: (F1, Wt, no, soluble) / (F3, tfIIs-cr2, no, soluble)	Abundance Ratio: (F2, Wt, Heat(1d), soluble) / (F4, tfIIs-cr2, Heat(1d), soluble)	Abundance Ratio: (F3, tfIIs-cr2, no, soluble) / (F4, tfIIs-cr2, Heat(1d), soluble)	Abundance Ratio: (F1, Wt, no, soluble) / (F5, Wt, no, Insoluble)	Abundance Ratio: (F2, Wt, Heat(1d), soluble) / (F6, Wt, Heat(1d), Insoluble)	Abundance Ratio: (F3, tfIIs-cr2, no, soluble) / (F7, tfIIs-cr2, no, Insoluble)	Abundance Ratio: (F4, tfIIs-cr2, Heat(1d), soluble) / (F8, tfIIs-cr2, Heat(1d), Insoluble)	Abundance Ratio Adj. P-Value: (F1, Wt, no, soluble) / (F2, Wt, Heat(1d), soluble)	Abundance Ratio Adj. P-Value: (F1, Wt, no, soluble) / (F3, tfIIs-cr2, no, soluble)	Abundance Ratio Adj. P-Value: (F2, Wt, Heat(1d), soluble) / (F4, tfIIs-cr2, Heat(1d), soluble)	Abundance Ratio Adj. P-Value: (F3, tfIIs-cr2, no, soluble) / (F4, tfIIs-cr2, Heat(1d), soluble)	Abundance Ratio Adj. P-Value: (F1, Wt, no, soluble) / (F5, Wt, no, Insoluble)	Abundance Ratio Adj. P-Value: (F2, Wt, Heat(1d), soluble) / (F6, Wt, Heat(1d), Insoluble)	Abundance Ratio Adj. P-Value: (F3, tfIIs-cr2, no, soluble) / (F7, tfIIs-cr2, no, Insoluble)	Abundance Ratio Adj. P-Value: (F4, tfIIs-cr2, Heat(1d), soluble) / (F8, tfIIs-cr2, Heat(1d), Insoluble)	Abundance Ratio Variability [%]: (F1, Wt, no, soluble) / (F2, Wt, Heat(1d), soluble)	Abundance Ratio Variability [%]: (F1, Wt, no, soluble) / (F3, tfIIs-cr2, no, soluble)	Abundance Ratio Variability [%]: (F2, Wt, Heat(1d), soluble) / (F4, tfIIs-cr2, Heat(1d), soluble)	Abundance Ratio Variability [%]: (F3, tfIIs-cr2, no, soluble) / (F4, tfIIs-cr2, Heat(1d), soluble)	Abundance Ratio Variability [%]: (F1, Wt, no, soluble) / (F5, Wt, no, Insoluble)	Abundance Ratio Variability [%]: (F2, Wt, Heat(1d), soluble) / (F6, Wt, Heat(1d), Insoluble)	Abundance Ratio Variability [%]: (F3, tfIIs-cr2, no, soluble) / (F7, tfIIs-cr2, no, Insoluble)	Abundance Ratio Variability [%]: (F4, tfIIs-cr2, Heat(1d), soluble) / (F8, tfIIs-cr2, Heat(1d), Insoluble)	Abundances (Grouped): F1, Wt, no, soluble	Abundances (Grouped): F2, Wt, Heat(1d), soluble	Abundances (Grouped): F3, tfIIs-cr2, no, soluble
Master Protein	A0A8F4RDW9	Ribulose bisphosphate carboxylase large chain OS=Hordeum vulgare var. distichon OX=1288821 GN=rbcL PE=3 SV=1	62	54	1330	54	479	53	6.68	54	other metabolic processes	other cell component	other molecular function	Pf00016, Pf02788	[GO:0000287]; GO:0046872; GO:0043169; GO:0043167; GO:0036094; GO:0005488; GO:0003674 [GO:0004497]; GO:0016491; GO:0003824; GO:0003674 [GO:0009507]; GO:0009536; GO:0043231; GO:0005737; GO:0043227; GO:0043229; GO:0110165; GO:0005622; GO:0043226; GO:0005575 [GO:0009853]; GO:0043094; GO:0044237; GO:0008152; GO:0009987; GO:0008150 [GO:0016984]; GO:0016831; GO:0016830; GO:0016829; GO:0003824; GO:000367…		rbcL	A0A8F4RDW9				0	4.367	1.521	0.422	1.025	30.365	2.28	36.436	1.787	0.95219	0.938916	0.938786	0.967977	0.80503	0.410536	0.689389	0.778952	58.9	40.55	63.93	36.32	66.03	80.29	87.15	52.62	7.43143e+09	2.82016e+09	4.63517e+09
Master Protein	A0A218LNH3	ATP synthase subunit alpha, chloroplastic OS=Hordeum vulgare OX=4513 GN=atpA PE=3 SV=1	62	36	546	36	504	55.3	6.74	36	other metabolic processes;transport	other membranes	transporter activity;other molecular function	Pf00006, Pf00306, Pf02874	[GO:0005524]; GO:0032559; GO:0035639; GO:0030554; GO:0032555; GO:0043168; GO:1901265; GO:1901363; GO:0017076; GO:0032553; GO:0043167; GO:0097159; GO:0036094; GO:0000166; GO:0097367; GO:0005488; GO:0003674 [GO:0009535]; GO:0031968; GO:0055035; GO:0009534; GO:0019867; GO:0098588; GO:0031967; GO:0042170; GO:0042651; GO:0031976; GO:0009507; GO:0016020; GO:0031090; GO:0031975; GO:0043227; GO:0043229; …		atpA	A0A218LNH3				0	3.998	1.28	0.412	1.214	6.523	0.943	18.4	0.71	0.988542	0.947646	0.953256	0.988445	0.944228	0.770861	0.828016	0.978289	62.36	35.68	61.4	17.81	33.19	62.14	28.65	21.18	6.48005e+08	1.93796e+08	4.99837e+08
Master Protein	A0A8I6YQ98	H(+)-transporting two-sector ATPase OS=Hordeum vulgare subsp. vulgare OX=112509 PE=3 SV=1	84	40	429	40	596	64.5	5.29	40	other metabolic processes;transport	other membranes;other cell component	transporter activity;other molecular function	Pf00006, Pf00401, Pf02823, Pf02874	[GO:0005524]; GO:0032559; GO:0035639; GO:0030554; GO:0032555; GO:0043168; GO:1901265; GO:1901363; GO:0017076; GO:0032553; GO:0043167; GO:0097159; GO:0036094; GO:0000166; GO:0097367; GO:0005488; GO:0003674 [GO:0009579]; GO:0043232; GO:0043228; GO:0043229; GO:0043226; GO:0005622; GO:0110165; GO:0005575 [GO:0016887]; GO:0017111; GO:0140657; GO:0016462; GO:0003674; GO:0016818; GO:0016817; GO:0016787;…							0	3.985	1.113	0.46	1.2	9.824	1.129	29.654	1.047	0.985281	0.745339	0.866342	0.988445	0.893523	0.704863	0.739484	0.973378	66.23	44.69	62.6	32.23	54.68	64.19	32.18	43.66	4.06831e+08	1.21546e+08	3.66418e+08
Master Protein	F2CT91	Ribulose bisphosphate carboxylase small subunit, chloroplastic OS=Hordeum vulgare subsp. vulgare OX=112509 GN=RBCS PE=2 SV=1	80	18	402	18	175	19.5	8.54	18	other metabolic processes	other cell component	other molecular function	Pf00101, Pf12338	[GO:0009507]; GO:0009536; GO:0043231; GO:0005737; GO:0043227; GO:0043229; GO:0110165; GO:0005622; GO:0043226; GO:0005575 [GO:0009853]; GO:0043094; GO:0044237; GO:0008152; GO:0009987; GO:0008150 [GO:0016984]; GO:0016831; GO:0016830; GO:0016829; GO:0003824; GO:0003674 [GO:0019253]; GO:0019685; GO:0015977; GO:0016051; GO:0015979; GO:0071704; GO:0005975; GO:1901576; GO:0044237; GO:0008152; GO:0044238…		RBCS	F2CT91	HORVU			0	1.941	1.633	0.519	1.117	13.284	1.038	28.911	1.098	0.182702	0.85998	0.758979	0.988445	0.861932	0.736541	0.741175	0.965868	108.33	39.19	63.31	44.22	130.82	112.5	136.86	40.34	1.40545e+09	4.71502e+08	9.52154e+08
Master Protein	A0A8I6WH53	glutamate synthase (ferredoxin) OS=Hordeum vulgare subsp. vulgare OX=112509 PE=3 SV=1	50	70	342	70	1606	174.2	6.57	70	other metabolic processes		other molecular function	Pf00310, Pf01493, Pf01645, Pf04898	[GO:0006537]; GO:0006536; GO:0009084; GO:0043650; GO:0009064; GO:0043648; GO:0170034; GO:0170038; GO:0046394; GO:0170033; GO:0170039; GO:0019752; GO:0008652; GO:1901607; GO:1901566; GO:0016053; GO:1901605; GO:0006520; GO:1901564; GO:0043436; GO:1901576; GO:0006082; GO:0044249; GO:0044283; GO:0044238; GO:0071704; GO:0006807; GO:0009058; GO:0044237; GO:0044281; GO:0008152; GO:0009987; GO:0008150 [G…							0	6.33	1.232	0.371	1.83	21.045	1.734	35.528	1.305	0.517111	0.916846	0.985098	0.429869	0.828764	0.523805	0.696718	0.927107	70.55	28.13	58.81	26.59	43.96	56.09	27.81	51.76	9.82887e+07	1.61525e+07	7.68707e+07
Master Protein	M0Y1R9	Lipoxygenase OS=Hordeum vulgare subsp. vulgare OX=112509 PE=3 SV=1	53	63	338	63	931	105.3	6.2	63	other metabolic processes		other molecular function	Pf00305, Pf01477	[GO:0006633]; GO:0006631; GO:0008610; GO:0072330; GO:0032787; GO:0044255; GO:0006629; GO:1901576; GO:0046394; GO:0019752; GO:0044237; GO:0044238; GO:0071704; GO:0009058; GO:0016053; GO:0043436; GO:0008152; GO:0009987; GO:0006082; GO:0044249; GO:0044283; GO:0008150; GO:0044281 [GO:0016702]; GO:0016701; GO:0051213; GO:0016491; GO:0003824; GO:0003674 [GO:0031408]; GO:0031407; GO:0046394; GO:0019752;…							0	7.897	2.313	0.953	4.385	3.294	0.593	6.711	1.716	0.248036	0.0760373	0.14084	3.26223e-05	0.982397	0.918756	0.987722	0.78802	76.85	39.99	69.54	35.34	40.04	46.81	55.67	30.58	1.395e+08	1.66756e+07	6.04233e+07
Master Protein	A0A8I6Y879	transketolase OS=Hordeum vulgare subsp. vulgare OX=112509 PE=3 SV=1	64	39	327	39	747	80.1	6.4	39			other molecular function	Pf00456, Pf02779, Pf02780	[GO:0004802]; GO:0016744; GO:0016740; GO:0003824; GO:0003674 [GO:0046872]; GO:0043169; GO:0043167; GO:0036094; GO:0005488; GO:0003674							0	4.725	1.476	0.377	1.304	38.918	2.35	54.991	1.476	0.883815	0.966174	0.995029	0.970183	0.784371	0.396145	0.578795	0.878	78.77	43.73	77.03	33.61	65.03	76.29	56.14	37.09	2.13795e+08	5.78234e+07	1.38178e+08
Master Protein	F2CRH2	Elongation factor 1-alpha OS=Hordeum vulgare subsp. vulgare OX=112509 PE=2 SV=1	63	38	325	38	447	49.1	9.13	38	protein metabolism;other metabolic processes		nucleic acid binding activity;other molecular function	Pf00009, Pf03143, Pf03144	[GO:0003746]; GO:0008135; GO:0006414; GO:0090079; GO:0006412; GO:0009059; GO:0003676; GO:0045182; GO:0019538; GO:0043043; GO:0010467; GO:0043170; GO:0044249; GO:1901576; GO:0097159; GO:0003674; GO:0006417; GO:0044238; GO:1901564; GO:0006518; GO:0043604; GO:1901566; GO:0071704; GO:0009058; GO:0044237; GO:0005488; GO:0010608; GO:0034248; GO:0051246; GO:0008152; GO:0006807; GO:0043603; GO:0044271; G…							0	3.988	1.084	0.229	0.811	0.109	0.046	0.347	0.28	0.985768	0.685233	0.522456	0.652548	0.389364	0.200614	0.376867	0.554607	36.25	45.89	47.94	27.15	35.04	44.29	48.52	47.98	6.41665e+07	1.84202e+07	6.23219e+07
Master Protein	A0A8I6X0F0	Ribulose bisphosphate carboxylase/oxygenase activase, chloroplastic OS=Hordeum vulgare subsp. vulgare OX=112509 PE=3 SV=1	81	39	318	39	464	51	6.92	39		other cell component	enzyme regulator activity;other molecular function	Pf00004, Pf21228	[GO:0005524]; GO:0032559; GO:0035639; GO:0030554; GO:0032555; GO:0043168; GO:1901265; GO:1901363; GO:0017076; GO:0032553; GO:0043167; GO:0097159; GO:0036094; GO:0000166; GO:0097367; GO:0005488; GO:0003674 [GO:0009570]; GO:0009532; GO:0009507; GO:0110165; GO:0009536; GO:0005575; GO:0043231; GO:0005737; GO:0043227; GO:0043229; GO:0005622; GO:0043226 [GO:0016887]; GO:0017111; GO:0140657; GO:0016462;…							0	61.326	1.503	0.057	2.863	7.514	0.02	15.954	0.742	5.70343e-10	0.94543	0.000213668	0.0122668	0.926315	0.0464952	0.856881	0.982017	56.26	36.89	115.58	43.52	49.11	75.22	85.78	39.21	3.7428e+08	3.2921e+06	2.49785e+08
Master Protein	F2CRK1	Predicted protein OS=Hordeum vulgare subsp. vulgare OX=112509 PE=2 SV=1	64	29	303	29	328	34.4	5.9	29	cell organization and biogenesis;other metabolic processes;other biological processes	other membranes	other molecular function	Pf01716	[GO:0009654]; GO:0098796; GO:1990204; GO:0009523; GO:0042651; GO:0032991; GO:0016020; GO:1902494; GO:0009521; GO:0034357; GO:0005575; GO:0110165; GO:0009579; GO:0043232; GO:0043228; GO:0043229; GO:0043226; GO:0005622 [GO:0010207]; GO:0065003; GO:0019684; GO:0022607; GO:0043933; GO:0006091; GO:0015979; GO:0016043; GO:0044085; GO:0044237; GO:0071840; GO:0008152; GO:0009987; GO:0008150 [GO:0010242];…							0	3.455	1.506	0.531	0.973	5.529	2.131	16.912	1.582	0.876033	0.944482	0.731538	0.927965	0.96099	0.437195	0.842069	0.835832	50.18	45.1	58.88	14.91	33.06	44.86	46.41	42.17	3.42568e+08	9.20575e+07	2.17806e+08
Master Protein	F2D714	Glyceraldehyde-3-phosphate dehydrogenase OS=Hordeum vulgare subsp. vulgare OX=112509 PE=2 SV=1	59	33	293	33	401	42.7	7.72	33	other metabolic processes		other molecular function	Pf00044, Pf02800	[GO:0006006]; GO:0019318; GO:0005996; GO:0005975; GO:0044281; GO:0044238; GO:0071704; GO:0008152; GO:0008150 [GO:0016620]; GO:0016903; GO:0016491; GO:0003824; GO:0003674 [GO:0050661]; GO:0030554; GO:0017076; GO:0000166; GO:1901265; GO:1901363; GO:0097159; GO:0036094; GO:0005488; GO:0003674 [GO:0051287]; GO:0030554; GO:0017076; GO:0000166; GO:1901265; GO:1901363; GO:0097159; GO:0036094; GO:0005488…							0	2.919	1.347	0.471	0.973	4.693	0.774	13.573	1	0.677429	0.983955	0.847145	0.927965	0.976632	0.838221	0.887535	0.975915	50.5	34.24	50.06	15.02	41.38	56.14	20.21	28.53	4.68713e+08	1.60399e+08	3.27835e+08
Master Protein	A0A8I6WDR8	Phosphoglycerate kinase OS=Hordeum vulgare subsp. vulgare OX=112509 PE=3 SV=1	72	42	279	42	479	49.5	7.44	42	other metabolic processes		kinase activity;other molecular function	Pf00162	[GO:0004618]; GO:0016301; GO:0016774; GO:0016772; GO:0016740; GO:0003824; GO:0003674 [GO:0005524]; GO:0032559; GO:0035639; GO:0030554; GO:0032555; GO:0043168; GO:1901265; GO:1901363; GO:0017076; GO:0032553; GO:0043167; GO:0097159; GO:0036094; GO:0000166; GO:0097367; GO:0005488; GO:0003674 [GO:0006096]; GO:0006090; GO:0006091; GO:0016052; GO:0019364; GO:0046032; GO:0046034; GO:0046496; GO:0032787;…							0	3.066	1.322	0.445	1.069	22.402	2.124	28.509	1.18	0.731574	0.971106	0.896978	0.986624	0.827906	0.438137	0.744091	0.961069	51.19	33.39	55.14	17.35	47.27	51.54	73.6	38.86	1.6973e+08	5.57469e+07	1.40523e+08
Master Protein	A0A8I6YT49	Histidine kinase/HSP90-like ATPase domain-containing protein OS=Hordeum vulgare subsp. vulgare OX=112509 PE=3 SV=1	59	48	279	48	700	80.4	5.03	48	protein metabolism;other metabolic processes		other molecular function	Pf00183, Pf13589	[GO:0005524]; GO:0032559; GO:0035639; GO:0030554; GO:0032555; GO:0043168; GO:1901265; GO:1901363; GO:0017076; GO:0032553; GO:0043167; GO:0097159; GO:0036094; GO:0000166; GO:0097367; GO:0005488; GO:0003674 [GO:0016887]; GO:0017111; GO:0140657; GO:0016462; GO:0003674; GO:0016818; GO:0016817; GO:0016787; GO:0003824 [GO:0051082]; GO:0005515; GO:0005488; GO:0003674 [GO:0140662]; GO:0044183; GO:0140657…							0	3.806	1.273	0.252	0.876	7.254	0.925	16.634	1.13	0.958405	0.944482	0.631974	0.791273	0.930292	0.7772	0.845105	0.961683	78.75	25.24	80.54	54.87	36.85	63.46	52.14	36.79	6.49197e+07	2.14511e+07	5.1209e+07
Master Protein	F2ELD1	Fructose-bisphosphate aldolase OS=Hordeum vulgare subsp. vulgare OX=112509 PE=2 SV=1	53	24	270	24	388	41.9	7.21	24	other metabolic processes	cytosol	other molecular function	Pf00274	[GO:0004332]; GO:0016832; GO:0016830; GO:0016829; GO:0003824; GO:0003674 [GO:0005829]; GO:0110165; GO:0005737; GO:0005575; GO:0005622 [GO:0006096]; GO:0006090; GO:0006091; GO:0016052; GO:0019364; GO:0046032; GO:0046034; GO:0046496; GO:0032787; GO:0044237; GO:0005975; GO:1901575; GO:0009166; GO:0019362; GO:0072526; GO:0009154; GO:0009181; GO:0046031; GO:0009150; GO:0009205; GO:0019752; GO:0008152;…							0	3.479	1.6	0.507	1.185	22.186	2.054	39.796	1.101	0.882379	0.892203	0.777803	0.988588	0.82801	0.451625	0.663329	0.965868	41.08	29.54	56.3	11.7	28.05	49.8	32.68	33.36	3.51392e+08	1.28567e+08	2.27752e+08
Master Protein	A0A287SV31	Uncharacterized protein OS=Hordeum vulgare subsp. vulgare OX=112509 PE=4 SV=1	43	46	268	46	843	93.7	6.16	46	protein metabolism;other metabolic processes	cytosol;other cell component	translation activity;nucleic acid binding activity;other molecular function	Pf00009, Pf00679, Pf03144, Pf03764, Pf14492	[GO:0003746]; GO:0008135; GO:0006414; GO:0090079; GO:0006412; GO:0009059; GO:0003676; GO:0045182; GO:0019538; GO:0043043; GO:0010467; GO:0043170; GO:0044249; GO:1901576; GO:0097159; GO:0003674; GO:0006417; GO:0044238; GO:1901564; GO:0006518; GO:0043604; GO:1901566; GO:0071704; GO:0009058; GO:0044237; GO:0005488; GO:0010608; GO:0034248; GO:0051246; GO:0008152; GO:0006807; GO:0043603; GO:0044271; G…							0	4.986	1.323	0.467	1.646	7.225	0.708	24.647	1.089	0.817114	0.971106	0.853546	0.65807	0.931121	0.866067	0.774501	0.965868	65.74	38.25	64.43	56.16	35.68	56.74	104.74	37.17	6.43724e+07	1.16344e+07	4.65536e+07
Master Protein	A0A8I6XPZ5	Glycine cleavage system P protein OS=Hordeum vulgare subsp. vulgare OX=112509 PE=3 SV=1	50	44	266	44	1030	110.9	6.96	44	other metabolic processes	mitochondrion	other molecular function	Pf02347, Pf21478	[GO:0004375]; GO:0016642; GO:0016638; GO:0016491; GO:0003824; GO:0003674 [GO:0005739]; GO:0043231; GO:0005737; GO:0043227; GO:0043229; GO:0110165; GO:0005622; GO:0043226; GO:0005575 [GO:0006546]; GO:0006544; GO:0009071; GO:0009069; GO:0170035; GO:0170040; GO:0170033; GO:0170039; GO:0009063; GO:1901606; GO:0046395; GO:1901565; GO:1901605; GO:0006520; GO:0019752; GO:1901564; GO:0016054; GO:1901575;…							0	8.933	1.425	0.23	1.439	49.43	0.75	47.125	1.917	0.144685	0.984491	0.526928	0.879571	0.726271	0.849888	0.622958	0.738358	66.7	32.13	75.89	24.31	59.13	81.07	47.53	32.09	1.38025e+08	1.64062e+07	1.1756e+08
Master Protein Candidate	F2D1N9	Predicted protein (Fragment) OS=Hordeum vulgare subsp. vulgare OX=112509 PE=2 SV=1	57	19	265	19	231	24.9	9.83	19	other metabolic processes	other membranes	other molecular function	Pf05757	[GO:0005509]; GO:0046872; GO:0043169; GO:0043167; GO:0036094; GO:0005488; GO:0003674 [GO:0009654]; GO:0098796; GO:1990204; GO:0009523; GO:0042651; GO:0032991; GO:0016020; GO:1902494; GO:0009521; GO:0034357; GO:0005575; GO:0110165; GO:0009579; GO:0043232; GO:0043228; GO:0043229; GO:0043226; GO:0005622 [GO:0015979]; GO:0044237; GO:0008152; GO:0009987; GO:0008150 [GO:0019898]; GO:0110165; GO:0016020…							0	5.265	1.675	0.404	1.287	2.377	0.871	7.184	1.683	0.758262	0.811512	0.967631	0.977425	0.94501	0.799496	0.978897	0.794641	67.69	15.27	61.94	9.52	18.19	54.66	41.89	19.14	2.36805e+08	5.83625e+07	1.98422e+08
Master Protein Candidate	F2CYX3	Predicted protein (Fragment) OS=Hordeum vulgare subsp. vulgare OX=112509 PE=2 SV=1	61	19	265	19	217	23.2	9.67	19	other metabolic processes	other membranes	other molecular function	Pf05757	[GO:0005509]; GO:0046872; GO:0043169; GO:0043167; GO:0036094; GO:0005488; GO:0003674 [GO:0009654]; GO:0098796; GO:1990204; GO:0009523; GO:0042651; GO:0032991; GO:0016020; GO:1902494; GO:0009521; GO:0034357; GO:0005575; GO:0110165; GO:0009579; GO:0043232; GO:0043228; GO:0043229; GO:0043226; GO:0005622 [GO:0015979]; GO:0044237; GO:0008152; GO:0009987; GO:0008150 [GO:0019898]; GO:0110165; GO:0016020…							0	5.265	1.675	0.404	1.287	2.377	0.871	7.184	1.683	0.758262	0.811512	0.967631	0.977425	0.94501	0.799496	0.978897	0.794641	67.69	15.27	61.94	9.52	18.19	54.66	41.89	19.14	2.36805e+08	5.83625e+07	1.98422e+08
Master Protein	F2D711	Predicted protein OS=Hordeum vulgare subsp. vulgare OX=112509 PE=2 SV=1	54	19	265	19	244	26.3	9.86	19	other metabolic processes	other membranes	other molecular function	Pf05757	[GO:0005509]; GO:0046872; GO:0043169; GO:0043167; GO:0036094; GO:0005488; GO:0003674 [GO:0009654]; GO:0098796; GO:1990204; GO:0009523; GO:0042651; GO:0032991; GO:0016020; GO:1902494; GO:0009521; GO:0034357; GO:0005575; GO:0110165; GO:0009579; GO:0043232; GO:0043228; GO:0043229; GO:0043226; GO:0005622 [GO:0015979]; GO:0044237; GO:0008152; GO:0009987; GO:0008150 [GO:0019898]; GO:0110165; GO:0016020…							0	5.265	1.675	0.404	1.287	2.377	0.871	7.184	1.683	0.758262	0.811512	0.967631	0.977425	0.94501	0.799496	0.978897	0.794641	67.69	15.27	61.94	9.52	18.19	54.66	41.89	19.14	2.36805e+08	5.83625e+07	1.98422e+08
Master Protein Candidate	F2CYT8	Predicted protein (Fragment) OS=Hordeum vulgare subsp. vulgare OX=112509 PE=2 SV=1	57	19	265	19	231	24.9	9.83	19	other metabolic processes	other membranes	other molecular function	Pf05757	[GO:0005509]; GO:0046872; GO:0043169; GO:0043167; GO:0036094; GO:0005488; GO:0003674 [GO:0009654]; GO:0098796; GO:1990204; GO:0009523; GO:0042651; GO:0032991; GO:0016020; GO:1902494; GO:0009521; GO:0034357; GO:0005575; GO:0110165; GO:0009579; GO:0043232; GO:0043228; GO:0043229; GO:0043226; GO:0005622 [GO:0015979]; GO:0044237; GO:0008152; GO:0009987; GO:0008150 [GO:0019898]; GO:0110165; GO:0016020…							0	5.265	1.675	0.404	1.287	2.377	0.871	7.184	1.683	0.758262	0.811512	0.967631	0.977425	0.94501	0.799496	0.978897	0.794641	67.69	15.27	61.94	9.52	18.19	54.66	41.89	19.14	2.36805e+08	5.83625e+07	1.98422e+08
Master Protein	F2DBE3	Catalase OS=Hordeum vulgare subsp. vulgare OX=112509 PE=2 SV=1	56	30	246	30	494	56.9	7.06	30	other metabolic processes;stress response;other biological processes	other cytoplasmic organelle	other molecular function	Pf00199, Pf06628	[GO:0000302]; GO:0006979; GO:1901700; GO:0006950; GO:0042221; GO:0050896; GO:0008150 [GO:0004096]; GO:0004601; GO:0016209; GO:0016684; GO:0003674; GO:0098869; GO:0016491; GO:1990748; GO:0003824; GO:0009987; GO:0098754; GO:0097237; GO:0008150; GO:0009636; GO:0070887; GO:0042221; GO:0051716; GO:0050896 [GO:0009514]; GO:0005777; GO:0042579; GO:0043231; GO:0005737; GO:0043227; GO:0043229; GO:0110165;…							0	5.847	1.96	0.672	2.29	18.304	0.344	23.129	0.436	0.631685	0.398954	0.462441	0.105261	0.843871	0.946617	0.786327	0.832487	49.95	22.35	55.52	25.83	38.17	53.44	52.33	35.12	1.32849e+08	2.42551e+07	7.1698e+07
Master Protein	F2D884	Predicted protein OS=Hordeum vulgare subsp. vulgare OX=112509 PE=2 SV=1	51	37	243	37	647	71.1	5.19	37	protein metabolism;other metabolic processes	other cell component	other molecular function	Pf00012	[GO:0005524]; GO:0032559; GO:0035639; GO:0030554; GO:0032555; GO:0043168; GO:1901265; GO:1901363; GO:0017076; GO:0032553; GO:0043167; GO:0097159; GO:0036094; GO:0000166; GO:0097367; GO:0005488; GO:0003674 [GO:0005737]; GO:0110165; GO:0005622; GO:0005575 [GO:0016887]; GO:0017111; GO:0140657; GO:0016462; GO:0003674; GO:0016818; GO:0016817; GO:0016787; GO:0003824 [GO:0031072]; GO:0005515; GO:0005488…							0	2.448	1.309	0.248	0.693	2.982	0.717	6.182	1.304	0.435567	0.96907	0.611989	0.32331	0.971111	0.863752	0.999769	0.927107	89.32	42.12	59.59	60.16	43.54	92.44	94.32	31.35	5.88073e+07	2.41138e+07	5.07791e+07
Master Protein	F2DXI0	Predicted protein OS=Hordeum vulgare subsp. vulgare OX=112509 PE=2 SV=1	50	48	239	48	920	102	7.09	48			other molecular function	Pf00004, Pf02861, Pf07724, Pf10431, Pf17871	[GO:0005524]; GO:0032559; GO:0035639; GO:0030554; GO:0032555; GO:0043168; GO:1901265; GO:1901363; GO:0017076; GO:0032553; GO:0043167; GO:0097159; GO:0036094; GO:0000166; GO:0097367; GO:0005488; GO:0003674 [GO:0016887]; GO:0017111; GO:0140657; GO:0016462; GO:0003674; GO:0016818; GO:0016817; GO:0016787; GO:0003824							0	11.42	1.506	0.181	1.628	5.755	0.201	11.315	0.857	0.0379593	0.944482	0.267949	0.679979	0.956365	0.7772	0.917197	0.997733	60.73	27.38	36.87	36.49	39.8	57.46	50.03	34.89	4.56455e+07	3.924e+06	3.14024e+07
Master Protein	A0A8I6WDM4	alanine transaminase OS=Hordeum vulgare subsp. vulgare OX=112509 PE=3 SV=1	65	36	231	36	479	53.3	6.99	36	other metabolic processes		other molecular function	Pf00155	[GO:0008483]; GO:0016769; GO:0016740; GO:0003824; GO:0003674 [GO:0009058]; GO:0008152; GO:0008150 [GO:0030170]; GO:0043168; GO:0070279; GO:0043167; GO:0019842; GO:0097159; GO:1901363; GO:0036094; GO:0005488; GO:0003674 [GO:0042853]; GO:0006524; GO:0009080; GO:0042851; GO:0006522; GO:0009063; GO:1901606; GO:0009078; GO:0170035; GO:0170040; GO:1901605; GO:0046395; GO:1901565; GO:0170033; GO:0170039…							0	4.793	1.59	0.371	1.186	11.309	0.366	6.143	0.566	0.867265	0.902996	0.983283	0.988445	0.87729	0.966575	0.999769	0.95228	37.05	50.64	43.03	22.46	52.65	68.18	29.53	18.34	6.71261e+07	1.7016e+07	3.90516e+07
Master Protein	F2D9M2	Predicted protein OS=Hordeum vulgare subsp. vulgare OX=112509 PE=2 SV=1	55	47	224	47	809	92.9	4.94	47	protein metabolism;other metabolic processes		other molecular function	Pf00183, Pf13589	[GO:0005524]; GO:0032559; GO:0035639; GO:0030554; GO:0032555; GO:0043168; GO:1901265; GO:1901363; GO:0017076; GO:0032553; GO:0043167; GO:0097159; GO:0036094; GO:0000166; GO:0097367; GO:0005488; GO:0003674 [GO:0016887]; GO:0017111; GO:0140657; GO:0016462; GO:0003674; GO:0016818; GO:0016817; GO:0016787; GO:0003824 [GO:0051082]; GO:0005515; GO:0005488; GO:0003674 [GO:0140662]; GO:0044183; GO:0140657…							0	3.798	1.354	0.501	1.296	3.162	0.809	8.525	0.706	0.957763	0.989324	0.789163	0.974425	0.976135	0.823716	0.960458	0.97689	57.43	35.01	81.35	21.75	48	73.82	32.3	39.04	3.02319e+07	7.94897e+06	2.51912e+07
Master Protein	F2D3S8	Serine hydroxymethyltransferase OS=Hordeum vulgare subsp. vulgare OX=112509 PE=2 SV=1	61	32	219	32	510	56.1	8.21	32	other metabolic processes;stress response;other biological processes	cytosol;mitochondrion;other cell component	nucleic acid binding activity;other molecular function	Pf00464	[GO:0003729]; GO:0003723; GO:0003676; GO:0097159; GO:0005488; GO:0003674 [GO:0004372]; GO:0016742; GO:0016741; GO:0016740; GO:0003824; GO:0003674 [GO:0005739]; GO:0043231; GO:0005737; GO:0043227; GO:0043229; GO:0110165; GO:0005622; GO:0043226; GO:0005575 [GO:0005829]; GO:0110165; GO:0005737; GO:0005575; GO:0005622 [GO:0007623]; GO:0048511; GO:0008150 [GO:0008266]; GO:0008187; GO:0003727; GO:00037…							0	6.627	1.036	0.199	1.22	23.203	0.324	36.397	1.292	0.457608	0.570447	0.362424	0.988445	0.823765	0.928491	0.689452	0.933536	77.73	25.31	92.47	20.47	42.07	93.06	39.48	32.93	1.2232e+08	2.17039e+07	1.04966e+08
Master Protein	A0A8I6XTA8	(S)-2-hydroxy-acid oxidase OS=Hordeum vulgare subsp. vulgare OX=112509 PE=3 SV=1	76	26	216	26	370	40.3	8.97	26	other biological processes	other cytoplasmic organelle	other molecular function	Pf01070	[GO:0005777]; GO:0042579; GO:0043231; GO:0005737; GO:0043227; GO:0043229; GO:0110165; GO:0005622; GO:0043226; GO:0005575 [GO:0010181]; GO:0032553; GO:0043168; GO:0000166; GO:0097367; GO:0043167; GO:1901265; GO:1901363; GO:0005488; GO:0036094; GO:0097159; GO:0003674 [GO:0016491]; GO:0003824; GO:0003674 [GO:0051707]; GO:0043207; GO:0044419; GO:0009605; GO:0009607; GO:0008150; GO:0050896							0	4.829	1.894	0.624	1.364	5.588	0.31	5.232	0.389	0.859858	0.49582	0.549448	0.938788	0.958166	0.915404	0.978897	0.778952	55.77	45.28	49.74	15.83	38.43	64	29.01	29.89	1.02705e+08	2.49418e+07	6.59184e+07
Master Protein	A0A8I7B0X5	Protein TIC110, chloroplastic OS=Hordeum vulgare subsp. vulgare OX=112509 PE=4 SV=1	46	50	210	50	1030	112.8	5.74	50				Pf16940								0	3.708	1.313	0.381	1.162	5.004	1.133	13.245	1.156	0.936269	0.96907	0.999897	0.997957	0.970816	0.703532	0.889946	0.961069	39.58	27.81	46.05	21.12	36.36	49.6	25.72	24.91	3.39651e+07	7.97527e+06	2.78034e+07
Master Protein	F2D6I8	Glyceraldehyde-3-phosphate dehydrogenase OS=Hordeum vulgare subsp. vulgare OX=112509 PE=2 SV=1	56	23	207	23	337	36.6	7.14	23	other metabolic processes		other molecular function	Pf00044, Pf02800	[GO:0006006]; GO:0019318; GO:0005996; GO:0005975; GO:0044281; GO:0044238; GO:0071704; GO:0008152; GO:0008150 [GO:0016620]; GO:0016903; GO:0016491; GO:0003824; GO:0003674 [GO:0050661]; GO:0030554; GO:0017076; GO:0000166; GO:1901265; GO:1901363; GO:0097159; GO:0036094; GO:0005488; GO:0003674 [GO:0051287]; GO:0030554; GO:0017076; GO:0000166; GO:1901265; GO:1901363; GO:0097159; GO:0036094; GO:0005488…							0	4.097	1.55	0.361	0.983	4.306	1.171	7.675	1.454	0.993078	0.92142	0.966455	0.938788	0.988362	0.688774	0.972184	0.884843	40.98	41.13	57.38	15.05	38.17	81.64	62.1	12.69	1.56425e+08	3.85991e+07	1.18081e+08
Master Protein	A0A8I6YRZ3	V-type proton ATPase catalytic subunit A OS=Hordeum vulgare subsp. vulgare OX=112509 PE=3 SV=1	50	33	202	33	680	74.5	5.47	33	other metabolic processes;transport	other membranes	transporter activity;other molecular function	Pf00006, Pf02874, Pf16886	[GO:0005524]; GO:0032559; GO:0035639; GO:0030554; GO:0032555; GO:0043168; GO:1901265; GO:1901363; GO:0017076; GO:0032553; GO:0043167; GO:0097159; GO:0036094; GO:0000166; GO:0097367; GO:0005488; GO:0003674 [GO:0016887]; GO:0017111; GO:0140657; GO:0016462; GO:0003674; GO:0016818; GO:0016817; GO:0016787; GO:0003824 [GO:0033180]; GO:0033178; GO:0033176; GO:0098796; GO:0016469; GO:0032991; GO:0016020;…							0	4.233	1.45	0.415	1.249	9.42	0.899	15.772	0.754	0.97251	0.971106	0.947938	0.987063	0.898542	0.784832	0.858242	0.985108	59.37	33.54	56.66	18.36	55.35	59.57	62.42	26.86	6.06008e+07	1.31498e+07	4.2318e+07
Master Protein Candidate	F2CTZ5	V-type proton ATPase catalytic subunit A OS=Hordeum vulgare subsp. vulgare OX=112509 PE=2 SV=1	55	33	202	33	621	68.4	5.38	33	other metabolic processes;transport	other membranes	transporter activity;other molecular function	Pf00006, Pf02874, Pf16886	[GO:0005524]; GO:0032559; GO:0035639; GO:0030554; GO:0032555; GO:0043168; GO:1901265; GO:1901363; GO:0017076; GO:0032553; GO:0043167; GO:0097159; GO:0036094; GO:0000166; GO:0097367; GO:0005488; GO:0003674 [GO:0016887]; GO:0017111; GO:0140657; GO:0016462; GO:0003674; GO:0016818; GO:0016817; GO:0016787; GO:0003824 [GO:0033180]; GO:0033178; GO:0033176; GO:0098796; GO:0016469; GO:0032991; GO:0016020;…							0	4.233	1.45	0.415	1.249	9.42	0.899	15.772	0.754	0.97251	0.971106	0.947938	0.987063	0.898542	0.784832	0.858242	0.985108	59.37	33.54	56.66	18.36	55.35	59.57	62.42	26.86	6.06008e+07	1.31498e+07	4.2318e+07
Master Protein	F2CWJ3	Glyceraldehyde-3-phosphate dehydrogenase OS=Hordeum vulgare subsp. vulgare OX=112509 PE=2 SV=1	39	18	198	18	444	46.8	6.47	18	other metabolic processes		other molecular function	Pf00044, Pf02800	[GO:0006006]; GO:0019318; GO:0005996; GO:0005975; GO:0044281; GO:0044238; GO:0071704; GO:0008152; GO:0008150 [GO:0016620]; GO:0016903; GO:0016491; GO:0003824; GO:0003674 [GO:0050661]; GO:0030554; GO:0017076; GO:0000166; GO:1901265; GO:1901363; GO:0097159; GO:0036094; GO:0005488; GO:0003674 [GO:0051287]; GO:0030554; GO:0017076; GO:0000166; GO:1901265; GO:1901363; GO:0097159; GO:0036094; GO:0005488…							0	3.429	1.349	0.375	0.879	8.6	1.563	20.43	1.394	0.865561	0.984952	0.99136	0.798431	0.908292	0.571856	0.814325	0.897985	54.69	34.33	54.33	21.48	32.7	47.41	52.46	27.52	1.276e+08	4.08742e+07	1.07529e+08
Master Protein Candidate	F2D5B2	ATP synthase subunit beta OS=Hordeum vulgare subsp. vulgare OX=112509 PE=2 SV=1	57	27	197	27	554	59.3	6.24	27	other metabolic processes;transport	other membranes;mitochondrion	transporter activity;other molecular function	Pf00006, Pf02874, Pf11421	[GO:0000275]; GO:0045261; GO:0098800; GO:0005753; GO:0033178; GO:0005622; GO:0045259; GO:0098796; GO:0098798; GO:0005743; GO:0016469; GO:0110165; GO:0032991; GO:0016020; GO:0005739; GO:0019866; GO:0031966; GO:1904949; GO:0005575; GO:0043231; GO:0005737; GO:0031090; GO:0031967; GO:0005740; GO:1902494; GO:0043227; GO:0043229; GO:0031975; GO:0043226 [GO:0005524]; GO:0032559; GO:0035639; GO:0030554; …							0	4.64	1.223	0.254	1.044	5.857	0.864	13.758	0.954	0.900588	0.913454	0.641448	0.977425	0.953908	0.802985	0.884276	0.980214	54.73	33.03	39.31	16.69	50.85	58.58	60.05	34.72	8.2624e+07	2.42941e+07	7.3251e+07
Master Protein	A0A8I6W7Y2	ATP synthase subunit beta OS=Hordeum vulgare subsp. vulgare OX=112509 PE=3 SV=1	57	27	197	27	554	59.3	6.24	27	other metabolic processes;transport	other membranes;mitochondrion	transporter activity;other molecular function	Pf00006, Pf02874, Pf11421	[GO:0000275]; GO:0045261; GO:0098800; GO:0005753; GO:0033178; GO:0005622; GO:0045259; GO:0098796; GO:0098798; GO:0005743; GO:0016469; GO:0110165; GO:0032991; GO:0016020; GO:0005739; GO:0019866; GO:0031966; GO:1904949; GO:0005575; GO:0043231; GO:0005737; GO:0031090; GO:0031967; GO:0005740; GO:1902494; GO:0043227; GO:0043229; GO:0031975; GO:0043226 [GO:0005524]; GO:0032559; GO:0035639; GO:0030554; …							0	4.64	1.223	0.254	1.044	5.857	0.864	13.758	0.954	0.900588	0.913454	0.641448	0.977425	0.953908	0.802985	0.884276	0.980214	54.73	33.03	39.31	16.69	50.85	58.58	60.05	34.72	8.2624e+07	2.42941e+07	7.3251e+07
Master Protein	F2CR16	Fructose-bisphosphate aldolase OS=Hordeum vulgare subsp. vulgare OX=112509 PE=2 SV=1	67	25	197	25	360	37.9	6.4	25	other metabolic processes		other molecular function	Pf00274	[GO:0004332]; GO:0016832; GO:0016830; GO:0016829; GO:0003824; GO:0003674 [GO:0006096]; GO:0006090; GO:0006091; GO:0016052; GO:0019364; GO:0046032; GO:0046034; GO:0046496; GO:0032787; GO:0044237; GO:0005975; GO:1901575; GO:0009166; GO:0019362; GO:0072526; GO:0009154; GO:0009181; GO:0046031; GO:0009150; GO:0009205; GO:0019752; GO:0008152; GO:0009987; GO:0044238; GO:0071704; GO:0009056; GO:0009117; …							0	3.159	1.357	0.293	0.872	14.054	0.825	27.763	1.468	0.77055	0.989845	0.788942	0.784414	0.858002	0.816621	0.748859	0.880037	54.68	26.09	49.65	17.89	96.1	65.1	94.13	43.89	7.89481e+07	2.40149e+07	6.29286e+07
Master Protein	Q6BCT3	5-methyltetrahydropteroyltriglutamate--homocysteine S-methyltransferase OS=Hordeum vulgare OX=4513 GN=HvMS PE=2 SV=1	53	44	193	44	765	84.5	5.95	44	other metabolic processes		other molecular function	Pf01717, Pf08267	[GO:0003871]; GO:0008172; GO:0042085; GO:0008168; GO:0016741; GO:0016740; GO:0003824; GO:0003674 [GO:0008270]; GO:0046914; GO:0046872; GO:0043169; GO:0043167; GO:0036094; GO:0005488; GO:0003674 [GO:0009086]; GO:0000097; GO:0006555; GO:0009067; GO:0000096; GO:0044272; GO:0046394; GO:1901566; GO:0009066; GO:0170034; GO:0170038; GO:0006790; GO:0019752; GO:1901564; GO:0044249; GO:0016053; GO:1901576;…		HvMS	Q6BCT3				0	4.319	1.428	0.5	1.554	29.941	1.877	39.76	1.319	0.958523	0.982501	0.790337	0.769748	0.80503	0.487729	0.663329	0.921376	66.34	31.6	90.49	30.11	42.09	89.21	66.58	32.08	7.49933e+07	2.07851e+07	6.08765e+07
Master Protein	F2E2Z8	Lipoxygenase OS=Hordeum vulgare subsp. vulgare OX=112509 PE=2 SV=1	60	49	192	49	882	96.7	6.64	49	other metabolic processes		other molecular function	Pf00305	[GO:0006633]; GO:0006631; GO:0008610; GO:0072330; GO:0032787; GO:0044255; GO:0006629; GO:1901576; GO:0046394; GO:0019752; GO:0044237; GO:0044238; GO:0071704; GO:0009058; GO:0016053; GO:0043436; GO:0008152; GO:0009987; GO:0006082; GO:0044249; GO:0044283; GO:0008150; GO:0044281 [GO:0016702]; GO:0016701; GO:0051213; GO:0016491; GO:0003824; GO:0003674 [GO:0031408]; GO:0031407; GO:0046394; GO:0019752;…							0	5.376	2.448	0.541	1.352	29.153	1.318	44.365	3.606	0.730125	0.0351073	0.71208	0.954863	0.80516	0.64605	0.638604	0.29131	68.67	40.79	89.31	25.99	27.34	65.49	123.34	32.13	8.07721e+07	1.70642e+07	3.37232e+07
Master Protein	A0A8I6XUG0	Elongation factor Tu OS=Hordeum vulgare subsp. vulgare OX=112509 PE=3 SV=1	57	27	192	27	469	50.4	6.28	27	protein metabolism;other metabolic processes		nucleic acid binding activity;other molecular function	Pf00009, Pf03143, Pf03144	[GO:0003746]; GO:0008135; GO:0006414; GO:0090079; GO:0006412; GO:0009059; GO:0003676; GO:0045182; GO:0019538; GO:0043043; GO:0010467; GO:0043170; GO:0044249; GO:1901576; GO:0097159; GO:0003674; GO:0006417; GO:0044238; GO:1901564; GO:0006518; GO:0043604; GO:1901566; GO:0071704; GO:0009058; GO:0044237; GO:0005488; GO:0010608; GO:0034248; GO:0051246; GO:0008152; GO:0006807; GO:0043603; GO:0044271; G…							0	4.14	1.482	0.255	1.113	3.653	0.186	8.359	0.824	0.984348	0.961584	0.645873	0.988445	0.997486	0.751009	0.961477	0.998315	42.97	33.42	55.69	34.09	28.28	82.13	73.8	49.84	1.0809e+08	1.84502e+07	7.02879e+07
Master Protein	F2DFU6	Predicted protein OS=Hordeum vulgare subsp. vulgare OX=112509 PE=2 SV=1	68	34	192	34	498	52.4	6.06	34				Pf13460								0	7.554	1.26	0.222	1.267	0.143	0.027	0.461	0.12	0.29307	0.938027	0.483444	0.98145	0.478368	0.0818994	0.46074	0.0784066	37.71	23.45	43.93	15.76	24.57	54.9	37.34	42.97	2.04524e+07	2.6292e+06	1.60089e+07
Master Protein Candidate	F2CS54	Predicted protein OS=Hordeum vulgare subsp. vulgare OX=112509 PE=2 SV=1	53	36	191	36	665	73.1	5.21	36	protein metabolism;other metabolic processes	ER/Golgi	other molecular function	Pf00012	[GO:0005524]; GO:0032559; GO:0035639; GO:0030554; GO:0032555; GO:0043168; GO:1901265; GO:1901363; GO:0017076; GO:0032553; GO:0043167; GO:0097159; GO:0036094; GO:0000166; GO:0097367; GO:0005488; GO:0003674 [GO:0005783]; GO:0043231; GO:0005737; GO:0012505; GO:0043227; GO:0043229; GO:0110165; GO:0005622; GO:0043226; GO:0005575 [GO:0140662]; GO:0044183; GO:0140657; GO:0003674; GO:0006457; GO:0009987;…							0	3.239	1.342	0.275	0.664	1.112	0.23	2.992	0.569	0.794979	0.982501	0.728704	0.254768	0.860994	0.82297	0.893817	0.95228	62.81	27.62	64.32	32.73	38.62	64.49	44.61	40.41	2.88986e+07	9.49448e+06	2.2029e+07
Master Protein	A0A8I6Y6Y5	Uncharacterized protein OS=Hordeum vulgare subsp. vulgare OX=112509 PE=3 SV=1	53	36	191	36	665	73.1	5.21	36	protein metabolism;other metabolic processes	ER/Golgi	other molecular function	Pf00012	[GO:0005524]; GO:0032559; GO:0035639; GO:0030554; GO:0032555; GO:0043168; GO:1901265; GO:1901363; GO:0017076; GO:0032553; GO:0043167; GO:0097159; GO:0036094; GO:0000166; GO:0097367; GO:0005488; GO:0003674 [GO:0005783]; GO:0043231; GO:0005737; GO:0012505; GO:0043227; GO:0043229; GO:0110165; GO:0005622; GO:0043226; GO:0005575 [GO:0140662]; GO:0044183; GO:0140657; GO:0003674; GO:0006457; GO:0009987;…							0	3.239	1.342	0.275	0.664	1.112	0.23	2.992	0.569	0.794979	0.982501	0.728704	0.254768	0.860994	0.82297	0.893817	0.95228	62.81	27.62	64.32	32.73	38.62	64.49	44.61	40.41	2.88986e+07	9.49448e+06	2.2029e+07
Master Protein	A0A191TDI3	ATP synthase subunit alpha OS=Hordeum vulgare subsp. vulgare OX=112509 GN=atp1 PE=3 SV=1	40	21	190	21	509	55.3	5.9	21	other metabolic processes;transport	other membranes;mitochondrion	transporter activity;other molecular function	Pf00006, Pf00306, Pf02874	[GO:0005524]; GO:0032559; GO:0035639; GO:0030554; GO:0032555; GO:0043168; GO:1901265; GO:1901363; GO:0017076; GO:0032553; GO:0043167; GO:0097159; GO:0036094; GO:0000166; GO:0097367; GO:0005488; GO:0003674 [GO:0005739]; GO:0043231; GO:0005737; GO:0043227; GO:0043229; GO:0110165; GO:0005622; GO:0043226; GO:0005575 [GO:0045261]; GO:0033178; GO:0005622; GO:0045259; GO:0098796; GO:0016469; GO:0110165;…		atp1	A0A191TDI3	HORVU			0	3.873	1.13	0.356	1.043	4.677	1.044	8.887	0.975	0.969125	0.774035	0.952901	0.977425	0.976984	0.736165	0.954388	0.978324	30.08	26.55	44.3	10.5	27.52	49.02	44.51	24.94	8.49064e+07	2.31976e+07	7.11411e+07
Master Protein	A0A8I6YNK8	Ferredoxin--NADP reductase, chloroplastic OS=Hordeum vulgare subsp. vulgare OX=112509 PE=3 SV=1	53	21	187	21	358	39.8	7.31	21	other metabolic processes	other membranes;other cell component	other molecular function	Pf00175	[GO:0009507]; GO:0009536; GO:0043231; GO:0005737; GO:0043227; GO:0043229; GO:0110165; GO:0005622; GO:0043226; GO:0005575 [GO:0015979]; GO:0044237; GO:0008152; GO:0009987; GO:0008150 [GO:0016491]; GO:0003824; GO:0003674 [GO:0031090]; GO:0016020; GO:0043227; GO:0110165; GO:0043226; GO:0005575							0	5.391	1.509	0.338	1.278	2.508	0.535	11.432	1.349	0.728906	0.944482	0.920171	0.977769	0.953365	0.950911	0.91665	0.913512	97.04	24.83	32.72	38.3	37.02	61.25	65.02	40.77	6.305e+07	1.12334e+07	4.45333e+07
Master Protein	A0A8I6XZV6	Clathrin heavy chain OS=Hordeum vulgare subsp. vulgare OX=112509 PE=3 SV=1	33	46	187	46	1776	200.6	5.5	46	transport	plasma membrane;other membranes;ER/Golgi	other molecular function	Pf00637, Pf01394, Pf09268, Pf13838	[GO:0005198]; GO:0003674 [GO:0006886]; GO:0015031; GO:0046907; GO:0008104; GO:0045184; GO:0071702; GO:0071705; GO:0006810; GO:0051641; GO:0051649; GO:0070727; GO:0051234; GO:0009987; GO:0051179; GO:0033036; GO:0008150 [GO:0016192]; GO:0006810; GO:0009987; GO:0051234; GO:0008150; GO:0051179 [GO:0030130]; GO:0030125; GO:0005794; GO:0012510; GO:0030118; GO:0030120; GO:0030665; GO:0043231; GO:0005737…							0	5.697	1.418	0.374	1.466	4.928	0.348	7.979	0.83	0.664303	0.989324	0.990692	0.859826	0.972456	0.950911	0.967728	0.998503	34.52	23.96	35.37	21.46	24.53	47.42	39.5	28.25	2.00141e+07	2.82053e+06	1.37841e+07
Master Protein	A0A8I6Y1N3	Cell division cycle protein 48 homolog OS=Hordeum vulgare subsp. vulgare OX=112509 PE=3 SV=1	43	39	181	39	817	90.6	5.29	39	cell cycle OR cell proliferation;other biological processes		other molecular function	Pf00004, Pf02359, Pf02933, Pf17862	[GO:0005524]; GO:0032559; GO:0035639; GO:0030554; GO:0032555; GO:0043168; GO:1901265; GO:1901363; GO:0017076; GO:0032553; GO:0043167; GO:0097159; GO:0036094; GO:0000166; GO:0097367; GO:0005488; GO:0003674 [GO:0007049]; GO:0009987; GO:0008150 [GO:0016887]; GO:0017111; GO:0140657; GO:0016462; GO:0003674; GO:0016818; GO:0016817; GO:0016787; GO:0003824 [GO:0050896]; GO:0008150							0	4.55	1.362	0.217	0.888	8.866	0.616	11.337	1.277	0.917913	0.989845	0.45931	0.816851	0.905742	0.907551	0.917197	0.939582	72.88	46.68	41.62	26.56	50.19	28.94	44.18	26.61	2.08747e+07	3.85461e+06	1.588e+07
Master Protein	M0WZI8	ADP/ATP translocase OS=Hordeum vulgare subsp. vulgare OX=112509 PE=3 SV=1	53	25	180	25	380	41.4	9.85	25	transport	other membranes;mitochondrion	transporter activity	Pf00153	[GO:0005471]; GO:0005347; GO:0015217; GO:0015297; GO:0000295; GO:0005346; GO:0008514; GO:0015867; GO:0015866; GO:0015291; GO:0015216; GO:0051503; GO:1901505; GO:0022857; GO:0015711; GO:0015868; GO:0022804; GO:0015215; GO:0015865; GO:1901264; GO:0005215; GO:0055085; GO:0071702; GO:0015605; GO:0015932; GO:1901679; GO:0006862; GO:0003674; GO:0006810; GO:0009987; GO:0015748; GO:0015931; GO:0051234; G…							0	2.864	1.1	0.366	1.011	0.089	0.051	0.373	0.157	0.652327	0.720589	0.971021	0.967942	0.32687	0.228928	0.39888	0.177526	53.07	40.02	71.51	18.3	33.39	66.87	63.14	43.14	2.66028e+07	8.39617e+06	2.51431e+07
Master Protein Candidate	F2CRF1	Predicted protein OS=Hordeum vulgare subsp. vulgare OX=112509 PE=2 SV=1	75	23	178	23	261	29.2	4.88	23	signal transduction	other cell component		Pf00244	[GO:0005737]; GO:0110165; GO:0005622; GO:0005575 [GO:0007165]; GO:0009987; GO:0050794; GO:0007154; GO:0023052; GO:0051716; GO:0008150; GO:0050789; GO:0050896; GO:0065007							0	3.905	1.332	0.38	1.088	16.192	1.757	18.993	1.133	0.974131	0.976708	0.999274	0.988445	0.846103	0.519133	0.823809	0.961683	40.08	29.35	41.5	16.19	42.81	32.44	130.82	30.13	9.55664e+07	3.11107e+07	7.77234e+07
Master Protein	P29305	14-3-3-like protein A OS=Hordeum vulgare OX=4513 PE=2 SV=1	75	23	178	23	262	29.3	4.88	23				Pf00244								0	3.905	1.332	0.38	1.088	16.192	1.757	18.993	1.133	0.974131	0.976708	0.999274	0.988445	0.846103	0.519133	0.823809	0.961683	40.08	29.35	41.5	16.19	42.81	32.44	130.82	30.13	9.55664e+07	3.11107e+07	7.77234e+07
Master Protein	F2CY68	Predicted protein OS=Hordeum vulgare subsp. vulgare OX=112509 PE=2 SV=1	71	32	177	32	530	58.5	6.49	32	protein metabolism		other molecular function	Pf00675, Pf05193	[GO:0004222]; GO:0004175; GO:0008237; GO:0008233; GO:0016787; GO:0140096; GO:0003824; GO:0003674 [GO:0006508]; GO:0019538; GO:0043170; GO:0044238; GO:1901564; GO:0071704; GO:0008152; GO:0006807; GO:0008150 [GO:0046872]; GO:0043169; GO:0043167; GO:0036094; GO:0005488; GO:0003674							0	3.504	1.537	0.416	1.073	5.732	0.949	12.676	0.836	0.888143	0.924559	0.946572	0.987063	0.956459	0.769491	0.894629	0.9997	53	25.22	77.26	27.2	50.32	90.75	62.46	36.94	2.42284e+07	7.03174e+06	1.63721e+07
Master Protein	F2D5G5	Predicted protein OS=Hordeum vulgare subsp. vulgare OX=112509 PE=2 SV=1	59	46	177	46	692	73.8	5.17	46	protein metabolism;other metabolic processes	other cell component	other molecular function	Pf00012	[GO:0005524]; GO:0032559; GO:0035639; GO:0030554; GO:0032555; GO:0043168; GO:1901265; GO:1901363; GO:0017076; GO:0032553; GO:0043167; GO:0097159; GO:0036094; GO:0000166; GO:0097367; GO:0005488; GO:0003674 [GO:0005737]; GO:0110165; GO:0005622; GO:0005575 [GO:0009507]; GO:0009536; GO:0043231; GO:0005737; GO:0043227; GO:0043229; GO:0110165; GO:0005622; GO:0043226; GO:0005575 [GO:0016887]; GO:0017111…							0	3.175	1.673	0.416	0.878	15.019	2.119	24.113	1.733	0.778269	0.813321	0.946572	0.797385	0.84882	0.438534	0.780796	0.784951	83.91	48.69	81.66	23.84	33.71	63.01	65.82	37.93	4.43725e+07	1.52234e+07	3.13921e+07
Master Protein	A0A8I6Y2R8	RNA helicase OS=Hordeum vulgare subsp. vulgare OX=112509 PE=3 SV=1	59	27	176	27	414	47	5.57	27			nucleic acid binding activity;other molecular function	Pf00270, Pf00271	[GO:0003723]; GO:0003676; GO:0097159; GO:0005488; GO:0003674 [GO:0003724]; GO:0004386; GO:0008186; GO:0140098; GO:0140640; GO:0140657; GO:0003824; GO:0003674 [GO:0005524]; GO:0032559; GO:0035639; GO:0030554; GO:0032555; GO:0043168; GO:1901265; GO:1901363; GO:0017076; GO:0032553; GO:0043167; GO:0097159; GO:0036094; GO:0000166; GO:0097367; GO:0005488; GO:0003674 [GO:0016787]; GO:0003824; GO:0003674							0	3.804	1.095	0.346	1.257	8.392	1.299	14.972	1.214	0.958235	0.708908	0.936325	0.986624	0.910995	0.6491	0.865477	0.954153	73.75	36.35	76.7	12.91	40.95	82.79	75.62	39.24	4.84451e+07	1.46941e+07	4.15589e+07
Master Protein	M0XGG9	Actin OS=Hordeum vulgare subsp. vulgare OX=112509 PE=3 SV=1	56	20	176	20	377	41.6	5.49	20		cytoskeleton	other molecular function	Pf00022	[GO:0005524]; GO:0032559; GO:0035639; GO:0030554; GO:0032555; GO:0043168; GO:1901265; GO:1901363; GO:0017076; GO:0032553; GO:0043167; GO:0097159; GO:0036094; GO:0000166; GO:0097367; GO:0005488; GO:0003674 [GO:0005856]; GO:0043232; GO:0043228; GO:0043229; GO:0043226; GO:0005622; GO:0110165; GO:0005575							0	2.683	1.407	0.508	1.162	6.45	1.387	5.988	0.942	0.563626	0.990737	0.776487	0.997848	0.94501	0.625041	0.997191	0.982001	60.93	40.4	68.39	31.43	76.35	102.56	135.31	31.54	6.97776e+07	2.82387e+07	5.27298e+07
Master Protein	A0A8I6X7P9	Adenosylhomocysteinase OS=Hordeum vulgare subsp. vulgare OX=112509 PE=3 SV=1	42	24	175	24	485	53.2	5.68	24	other metabolic processes		other molecular function	Pf00670, Pf05221	[GO:0006730]; GO:0044237; GO:0044281; GO:0008152; GO:0009987; GO:0008150 [GO:0016787]; GO:0003824; GO:0003674							0	6.108	1.347	0.407	1.658	28.671	1.739	36.513	1.198	0.570492	0.983306	0.96167	0.646757	0.80516	0.522757	0.689221	0.956969	37.67	38.2	47.5	16.63	45.13	31.86	94.66	34.48	9.02521e+07	1.93924e+07	7.36167e+07
Master Protein	A0A8I6W9H5	RuBisCO large subunit-binding protein subunit alpha, chloroplastic OS=Hordeum vulgare subsp. vulgare OX=112509 PE=3 SV=1	61	34	172	34	578	61.3	5.24	34	protein metabolism;other metabolic processes		other molecular function	Pf00118	[GO:0005524]; GO:0032559; GO:0035639; GO:0030554; GO:0032555; GO:0043168; GO:1901265; GO:1901363; GO:0017076; GO:0032553; GO:0043167; GO:0097159; GO:0036094; GO:0000166; GO:0097367; GO:0005488; GO:0003674 [GO:0042026]; GO:0006457; GO:0009987; GO:0051604; GO:0008150; GO:0019538; GO:0010467; GO:0043170; GO:0044238; GO:1901564; GO:0009059; GO:0071704; GO:0008152; GO:0006807; GO:0044249; GO:1901576; …							0	3.822	1.741	0.354	0.774	14.598	2.299	35.959	2.889	0.959201	0.725007	0.949318	0.558655	0.851631	0.407125	0.693405	0.43685	49.28	23.22	67.32	18.31	31.38	66.68	45.99	36.82	6.13794e+07	1.67841e+07	3.89237e+07
Master Protein	A0A8I6XQR9	Plasma membrane ATPase OS=Hordeum vulgare subsp. vulgare OX=112509 PE=3 SV=1	29	32	170	32	951	104.6	6.93	32	transport	plasma membrane;other membranes	transporter activity;other molecular function	Pf00122, Pf00690, Pf00702	[GO:0005524]; GO:0032559; GO:0035639; GO:0030554; GO:0032555; GO:0043168; GO:1901265; GO:1901363; GO:0017076; GO:0032553; GO:0043167; GO:0097159; GO:0036094; GO:0000166; GO:0097367; GO:0005488; GO:0003674 [GO:0005886]; GO:0016020; GO:0071944; GO:0110165; GO:0005575 [GO:0008553]; GO:0015078; GO:0015662; GO:0019829; GO:0008324; GO:0022890; GO:1902600; GO:0140358; GO:0022853; GO:0042626; GO:0015075;…							0	6.133	1.362	0.365	1.67	2.903	0.325	6.593	0.554	0.56445	0.989845	0.970743	0.630025	0.968627	0.929575	0.989815	0.946739	64.2	42.91	59.91	24.3	37.44	67.61	54.43	35.36	3.78599e+07	8.08674e+06	3.08439e+07
Master Protein	F2DXJ9	Sucrose synthase OS=Hordeum vulgare subsp. vulgare OX=112509 PE=2 SV=1	52	39	169	39	808	92.1	6.25	39	other metabolic processes		other molecular function	Pf00534, Pf00862	[GO:0005985]; GO:0005984; GO:0009311; GO:0005975; GO:0044238; GO:0071704; GO:0008152; GO:0008150 [GO:0016157]; GO:0035251; GO:0008194; GO:0046527; GO:0016757; GO:0016758; GO:0016740; GO:0003824; GO:0003674							0	4.393	1.213	0.285	0.94	15.918	1.497	30.254	2.008	0.944852	0.907023	0.767934	0.892974	0.846103	0.591011	0.734889	0.706455	50.47	33.92	70.91	34.87	38.15	71.41	93.69	29.29	3.38113e+07	6.45946e+06	2.55868e+07
Master Protein	A0A8I6YKJ3	AAA+ ATPase domain-containing protein OS=Hordeum vulgare subsp. vulgare OX=112509 PE=3 SV=1	46	30	168	30	688	72.9	5.54	30	protein metabolism	other membranes;other cell component	other molecular function	Pf00004, Pf01434, Pf17862	[GO:0004176]; GO:0008233; GO:0140657; GO:0016787; GO:0140096; GO:0003674; GO:0003824 [GO:0004222]; GO:0004175; GO:0008237; GO:0008233; GO:0016787; GO:0140096; GO:0003824; GO:0003674 [GO:0005524]; GO:0032559; GO:0035639; GO:0030554; GO:0032555; GO:0043168; GO:1901265; GO:1901363; GO:0017076; GO:0032553; GO:0043167; GO:0097159; GO:0036094; GO:0000166; GO:0097367; GO:0005488; GO:0003674 [GO:0005737]…							0	6.561	1.499	0.176	1.127	4.89	0.449	7.993	0.984	0.470972	0.947646	0.24133	0.988445	0.972456	0.993948	0.967728	0.978289	105.54	38.42	77.32	33.85	44.94	85.01	48.11	32.11	3.34397e+07	2.71621e+06	2.26537e+07
Master Protein	F2ECE5	Predicted protein (Fragment) OS=Hordeum vulgare subsp. vulgare OX=112509 PE=2 SV=1	58	24	166	24	369	40.8	8.76	24				Pf01370								0	4.595	0.987	0.214	1.202	8.954	0.544	26.31	1.125	0.911493	0.42041	0.440268	0.988445	0.904454	0.945295	0.76092	0.963506	51.93	30.77	39.33	14.6	30.96	50.55	46.44	42.59	7.08205e+07	1.44137e+07	7.01242e+07
Master Protein	A1E9J0	Photosystem I P700 chlorophyll a apoprotein A2 OS=Hordeum vulgare OX=4513 GN=psaB PE=1 SV=1	25	16	166	16	734	82.6	7.15	16	other metabolic processes	other membranes	other molecular function	Pf00223	[GO:0000287]; GO:0046872; GO:0043169; GO:0043167; GO:0036094; GO:0005488; GO:0003674 [GO:0009055]; GO:0003674 [GO:0009522]; GO:0009521; GO:0098796; GO:0034357; GO:0032991; GO:0016020; GO:0009579; GO:0005575; GO:0110165; GO:0043232; GO:0043228; GO:0043229; GO:0043226; GO:0005622 [GO:0009535]; GO:0031968; GO:0055035; GO:0009534; GO:0019867; GO:0098588; GO:0031967; GO:0042170; GO:0042651; GO:0031976…	4525131	psaB	A1E9J0				0	5.616	1.507	0.276	1.114	7.544	0.655	14.977	1.937	0.681924	0.944482	0.731195	0.988445	0.926041	0.88902	0.865477	0.73122	37.17	33.69	55.68	14.52	58.97	66.41	71.88	110.24	1.35217e+08	3.03364e+07	9.0787e+07
Master Protein	A0A8I6YA55	RuBisCO large subunit-binding protein subunit beta, chloroplastic OS=Hordeum vulgare subsp. vulgare OX=112509 PE=3 SV=1	53	33	163	33	598	64	5.66	33	protein metabolism;other metabolic processes		other molecular function	Pf00118	[GO:0005524]; GO:0032559; GO:0035639; GO:0030554; GO:0032555; GO:0043168; GO:1901265; GO:1901363; GO:0017076; GO:0032553; GO:0043167; GO:0097159; GO:0036094; GO:0000166; GO:0097367; GO:0005488; GO:0003674 [GO:0042026]; GO:0006457; GO:0009987; GO:0051604; GO:0008150; GO:0019538; GO:0010467; GO:0043170; GO:0044238; GO:1901564; GO:0009059; GO:0071704; GO:0008152; GO:0006807; GO:0044249; GO:1901576; …							0	3.179	1.386	0.38	0.771	13.112	1.997	22.781	2.308	0.778294	0.999874	0.999435	0.552997	0.862518	0.460195	0.790374	0.606162	43.55	47.98	60.98	16.18	29.69	56.54	14.98	14.88	6.88782e+07	2.19839e+07	4.40929e+07
Master Protein	F2D8L5	Predicted protein OS=Hordeum vulgare subsp. vulgare OX=112509 PE=2 SV=1	61	24	163	24	386	42	6.89	24			other molecular function	Pf00389, Pf02826	[GO:0016616]; GO:0016614; GO:0016491; GO:0003824; GO:0003674 [GO:0051287]; GO:0030554; GO:0017076; GO:0000166; GO:1901265; GO:1901363; GO:0097159; GO:0036094; GO:0005488; GO:0003674							0	3.728	1.591	0.398	1.137	8.965	0.264	6.152	0.533	0.940303	0.900885	0.977473	0.989647	0.904454	0.867802	0.999769	0.925411	47.88	32.11	55.86	38.42	33.01	51.92	44.29	44.08	4.39395e+07	1.09252e+07	2.9545e+07
Master Protein Candidate	F2DPX3	phosphoenolpyruvate carboxylase OS=Hordeum vulgare subsp. vulgare OX=112509 PE=2 SV=1	45	39	161	39	972	110.1	5.91	39	other metabolic processes	other cell component	other molecular function	Pf00311	[GO:0005737]; GO:0110165; GO:0005622; GO:0005575 [GO:0006099]; GO:0044238; GO:0009060; GO:0008152; GO:0045333; GO:0008150; GO:0015980; GO:0006091; GO:0044237; GO:0009987 [GO:0008964]; GO:0004611; GO:0016831; GO:0016830; GO:0016829; GO:0003824; GO:0003674 [GO:0015977]; GO:0071704; GO:0008152; GO:0008150							0	4.514	1.112	0.397	1.382	8.354	0.811	18.063	1.831	0.92396	0.743995	0.982297	0.925128	0.911057	0.822857	0.832013	0.7689	86.92	43.05	80.82	26.23	31.48	62.02	95.51	37.29	2.27952e+07	4.47345e+06	2.11107e+07
Master Protein	F2CR56	phosphoenolpyruvate carboxylase OS=Hordeum vulgare subsp. vulgare OX=112509 PE=2 SV=1	45	39	161	39	972	110.2	5.86	39	other metabolic processes;developmental processes	cytosol	other molecular function	Pf00311	[GO:0005829]; GO:0110165; GO:0005737; GO:0005575; GO:0005622 [GO:0006099]; GO:0044238; GO:0009060; GO:0008152; GO:0045333; GO:0008150; GO:0015980; GO:0006091; GO:0044237; GO:0009987 [GO:0008964]; GO:0004611; GO:0016831; GO:0016830; GO:0016829; GO:0003824; GO:0003674 [GO:0015977]; GO:0071704; GO:0008152; GO:0008150 [GO:0048366]; GO:0048827; GO:0099402; GO:0048367; GO:0048856; GO:0048731; GO:003250…							0	4.514	1.112	0.397	1.382	8.354	0.811	18.063	1.831	0.92396	0.743995	0.982297	0.925128	0.911057	0.822857	0.832013	0.7689	86.92	43.05	80.82	26.23	31.48	62.02	95.51	37.29	2.27952e+07	4.47345e+06	2.11107e+07
Master Protein	F2E7L1	Histone H4 OS=Hordeum vulgare subsp. vulgare OX=112509 PE=2 SV=1	16	19	158	19	456	50.5	9.95	19	other metabolic processes	nucleus;other cell component	nucleic acid binding activity;other molecular function	Pf00300, Pf15511	[GO:0000786]; GO:0032993; GO:0000785; GO:0032991; GO:0005694; GO:0005575; GO:0043232; GO:0043228; GO:0043229; GO:0043226; GO:0005622; GO:0110165 [GO:0003677]; GO:0003676; GO:0097159; GO:0005488; GO:0003674 [GO:0005634]; GO:0043231; GO:0043227; GO:0043229; GO:0043226; GO:0005622; GO:0110165; GO:0005575 [GO:0006096]; GO:0006090; GO:0006091; GO:0016052; GO:0019364; GO:0046032; GO:0046034; GO:0046496…							0	2.644	0.859	0.309	0.812	0.01	0.01	0.025	0.01	0.543183	0.116297	0.840273	0.653211	4.7953e-17	2.73179e-17	0.0170165	9.04015e-17	99.57	32.81	85.91	14.88	29.07	89.36	8.55	61	6.61918e+06	1.13156e+06	7.06854e+06
Master Protein	M0ZBM5	Allene oxide synthase OS=Hordeum vulgare subsp. vulgare OX=112509 PE=4 SV=1	51	31	157	31	480	52.7	7.81	31	other metabolic processes		other molecular function	Pf00067	[GO:0004497]; GO:0016491; GO:0003824; GO:0003674 [GO:0005506]; GO:0046914; GO:0046872; GO:0043169; GO:0043167; GO:0036094; GO:0005488; GO:0003674 [GO:0016125]; GO:0008202; GO:1901615; GO:0006629; GO:1901360; GO:0071704; GO:0044238; GO:0008152; GO:0008150 [GO:0016705]; GO:0016491; GO:0003824; GO:0003674 [GO:0020037]; GO:0046906; GO:0097159; GO:0005488; GO:0003674							0	4.708	1.775	0.254	0.798	14.211	0.425	25.85	2.473	0.885462	0.680013	0.641975	0.619812	0.856114	0.99862	0.764528	0.561128	74.34	51.48	53.84	30.05	34.45	84.94	56.07	34.44	3.6514e+07	9.33591e+06	1.96389e+07
Master Protein	S4Z8L2	Cytochrome f OS=Hordeum vulgare subsp. spontaneum OX=77009 GN=petA PE=3 SV=1	52	19	156	19	320	35.3	8.75	19	other metabolic processes	other membranes	other molecular function	Pf01333, Pf16639	[GO:0005506]; GO:0046914; GO:0046872; GO:0043169; GO:0043167; GO:0036094; GO:0005488; GO:0003674 [GO:0009055]; GO:0003674 [GO:0009535]; GO:0031968; GO:0055035; GO:0009534; GO:0019867; GO:0098588; GO:0031967; GO:0042170; GO:0042651; GO:0031976; GO:0009507; GO:0016020; GO:0031090; GO:0031975; GO:0043227; GO:0043229; GO:0009526; GO:0034357; GO:0009579; GO:0009536; GO:0110165; GO:0043226; GO:0005622;…		petA	S4Z8L2				0	5.081	1.207	0.275	0.967	7.951	2.477	23.387	2.185	0.795358	0.902996	0.728224	0.925128	0.918238	0.373171	0.785613	0.649413	39.75	28.5	52.82	15.81	41.3	62.61	67.5	28.31	1.07578e+08	2.72492e+07	8.78841e+07
Master Protein	F2CS83	Predicted protein OS=Hordeum vulgare subsp. vulgare OX=112509 PE=2 SV=1	45	20	154	20	393	42.1	6.57	20	other metabolic processes		other molecular function	Pf00316, Pf18913	[GO:0005975]; GO:0044238; GO:0071704; GO:0008152; GO:0008150 [GO:0016791]; GO:0042578; GO:0016788; GO:0016787; GO:0003824; GO:0003674 [GO:0046872]; GO:0043169; GO:0043167; GO:0036094; GO:0005488; GO:0003674							0	4.261	1.609	0.346	1.021	20.541	0.524	34.758	1.587	0.968622	0.882389	0.936231	0.967942	0.828764	0.956404	0.702782	0.835471	68.91	47.3	49.33	27.99	31.98	54.39	95.33	29.25	8.77034e+07	2.34153e+07	6.27685e+07
Master Protein	F2DCZ4	Aconitate hydratase OS=Hordeum vulgare subsp. vulgare OX=112509 PE=2 SV=1	36	34	152	34	999	107.3	7.24	34	other metabolic processes		other molecular function	Pf00330, Pf00694	[GO:0003994]; GO:0016836; GO:0016835; GO:0016829; GO:0003824; GO:0003674 [GO:0006807]; GO:0008152; GO:0008150 [GO:0043436]; GO:0006082; GO:0044237; GO:0044281; GO:0071704; GO:0008152; GO:0009987; GO:0008150 [GO:0046872]; GO:0043169; GO:0043167; GO:0036094; GO:0005488; GO:0003674 [GO:0051539]; GO:0051536; GO:0051540; GO:0036094; GO:0005488; GO:0003674							0	4.318	1.309	0.376	1.166	17.344	1.175	19.097	1.224	0.958523	0.96907	0.993829	0.996217	0.844653	0.686473	0.823809	0.95228	49.37	31.69	63.1	21.84	36.07	69.39	97.16	27.74	3.4292e+07	7.11705e+06	2.77676e+07
Master Protein	F2E0F4	Photosystem I reaction center subunit III OS=Hordeum vulgare subsp. vulgare OX=112509 PE=2 SV=1	53	17	151	17	235	24.8	9.41	17	other metabolic processes	other membranes;other cell component		Pf02507	[GO:0009538]; GO:0098796; GO:0009522; GO:0032991; GO:0016020; GO:0009521; GO:0005575; GO:0110165; GO:0034357; GO:0009579; GO:0043232; GO:0043228; GO:0043229; GO:0043226; GO:0005622 [GO:0009543]; GO:0031978; GO:0009534; GO:0031977; GO:0031976; GO:0009507; GO:0110165; GO:0009579; GO:0009536; GO:0005575; GO:0043232; GO:0043231; GO:0005737; GO:0043228; GO:0043229; GO:0043227; GO:0005622; GO:0043226 […							0	4.142	1.415	0.465	0.899	0.227	0.198	0.623	0.303	0.984348	0.989845	0.856385	0.833759	0.632194	0.771087	0.546758	0.606162	16.62	38.04	81.36	23.34	22.83	62.53	24.81	51.19	6.67221e+07	1.86948e+07	4.64555e+07
Master Protein Candidate	P13192	Photosystem I reaction center subunit III, chloroplastic OS=Hordeum vulgare OX=4513 GN=PSAF PE=1 SV=2	53	17	151	17	235	24.8	9.41	17	other metabolic processes	other membranes;other cell component		Pf02507	[GO:0009538]; GO:0098796; GO:0009522; GO:0032991; GO:0016020; GO:0009521; GO:0005575; GO:0110165; GO:0034357; GO:0009579; GO:0043232; GO:0043228; GO:0043229; GO:0043226; GO:0005622 [GO:0009543]; GO:0031978; GO:0009534; GO:0031977; GO:0031976; GO:0009507; GO:0110165; GO:0009579; GO:0009536; GO:0005575; GO:0043232; GO:0043231; GO:0005737; GO:0043228; GO:0043229; GO:0043227; GO:0005622; GO:0043226 […		PSAF	P13192	HORVU			0	4.142	1.415	0.465	0.899	0.227	0.198	0.623	0.303	0.984348	0.989845	0.856385	0.833759	0.632194	0.771087	0.546758	0.606162	16.62	38.04	81.36	23.34	22.83	62.53	24.81	51.19	6.67221e+07	1.86948e+07	4.64555e+07
Master Protein	A1E9J1	Photosystem I P700 chlorophyll a apoprotein A1 OS=Hordeum vulgare OX=4513 GN=psaA PE=1 SV=1	18	21	149	21	750	83.1	7.11	21	other metabolic processes	other membranes	other molecular function	Pf00223	[GO:0000287]; GO:0046872; GO:0043169; GO:0043167; GO:0036094; GO:0005488; GO:0003674 [GO:0009055]; GO:0003674 [GO:0009522]; GO:0009521; GO:0098796; GO:0034357; GO:0032991; GO:0016020; GO:0009579; GO:0005575; GO:0110165; GO:0043232; GO:0043228; GO:0043229; GO:0043226; GO:0005622 [GO:0009535]; GO:0031968; GO:0055035; GO:0009534; GO:0019867; GO:0098588; GO:0031967; GO:0042170; GO:0042651; GO:0031976…	4525132	psaA	A1E9J1				0	5.167	1.291	0.256	1.116	6.729	1.01	11.185	2.448	0.779011	0.956956	0.650593	0.988445	0.943057	0.746121	0.918275	0.565217	55.6	16.98	46.44	19.76	82.68	64.85	38.54	100.68	1.25155e+08	2.8766e+07	9.62112e+07
Master Protein	F2DZ70	Aminomethyltransferase OS=Hordeum vulgare subsp. vulgare OX=112509 PE=2 SV=1	45	22	148	22	413	44.3	8.59	22	other metabolic processes	mitochondrion	other molecular function	Pf01571, Pf08669	[GO:0004047]; GO:0016742; GO:0016741; GO:0016740; GO:0003824; GO:0003674 [GO:0005739]; GO:0043231; GO:0005737; GO:0043227; GO:0043229; GO:0110165; GO:0005622; GO:0043226; GO:0005575 [GO:0006546]; GO:0006544; GO:0009071; GO:0009069; GO:0170035; GO:0170040; GO:0170033; GO:0170039; GO:0009063; GO:1901606; GO:0046395; GO:1901565; GO:1901605; GO:0006520; GO:0019752; GO:1901564; GO:0016054; GO:1901575;…							0	5.423	1.261	0.187	1.075	12.3	0.368	21.147	1.48	0.725076	0.938027	0.296321	0.987938	0.869853	0.968751	0.8055	0.877424	81.47	30.89	53.91	39.53	47.54	86.09	52.38	31.98	5.56324e+07	9.40255e+06	4.29368e+07
Master Protein	F2EJP2	Photosystem I reaction center subunit II, chloroplastic OS=Hordeum vulgare subsp. vulgare OX=112509 PE=2 SV=1	54	14	143	14	205	21.9	9.8	14	other metabolic processes	other membranes		Pf02531	[GO:0009535]; GO:0031968; GO:0055035; GO:0009534; GO:0019867; GO:0098588; GO:0031967; GO:0042170; GO:0042651; GO:0031976; GO:0009507; GO:0016020; GO:0031090; GO:0031975; GO:0043227; GO:0043229; GO:0009526; GO:0034357; GO:0009579; GO:0009536; GO:0110165; GO:0043226; GO:0005622; GO:0043232; GO:0043231; GO:0005737; GO:0005575; GO:0043228 [GO:0009538]; GO:0098796; GO:0009522; GO:0032991; GO:0016020; …							0	5.754	2.772	0.561	1.129	5.331	1.205	8.613	0.721	0.652094	0.00437232	0.673623	0.988445	0.964496	0.678179	0.959637	0.9787	43.3	65.32	99.54	24.58	32.51	67.4	62.54	61.58	1.02443e+08	2.41059e+07	3.81138e+07
Master Protein	Q6RYF4	Coatomer subunit alpha OS=Hordeum vulgare subsp. vulgare OX=112509 GN=615K1.1 PE=4 SV=1	38	41	141	41	1218	135.7	7.01	41	transport	other membranes;ER/Golgi	other molecular function	Pf00400, Pf04053, Pf06957	[GO:0000139]; GO:0098588; GO:0005794; GO:0031090; GO:0043231; GO:0005737; GO:0012505; GO:0016020; GO:0043227; GO:0043229; GO:0110165; GO:0005622; GO:0043226; GO:0005575 [GO:0005198]; GO:0003674 [GO:0006886]; GO:0015031; GO:0046907; GO:0008104; GO:0045184; GO:0071702; GO:0071705; GO:0006810; GO:0051641; GO:0051649; GO:0070727; GO:0051234; GO:0009987; GO:0051179; GO:0033036; GO:0008150 [GO:0006888]…			Q6RYF4	HORVU			0	5.23	1.117	0.352	1.637	1.599	0.243	4.45	0.477	0.765922	0.753487	0.947938	0.671213	0.899399	0.842355	0.959688	0.882882	33.34	48.65	28.31	34.59	41.34	22.52	11.19	38.72	6.80657e+06	356480	6.00216e+06
Master Protein	F2CRM6	Predicted protein OS=Hordeum vulgare subsp. vulgare OX=112509 PE=2 SV=1	44	44	141	44	1081	120.8	5.52	44	protein metabolism;other metabolic processes	mitochondrion;other cell component	other molecular function	Pf00675, Pf05193, Pf08367	[GO:0004222]; GO:0004175; GO:0008237; GO:0008233; GO:0016787; GO:0140096; GO:0003824; GO:0003674 [GO:0005739]; GO:0043231; GO:0005737; GO:0043227; GO:0043229; GO:0110165; GO:0005622; GO:0043226; GO:0005575 [GO:0009507]; GO:0009536; GO:0043231; GO:0005737; GO:0043227; GO:0043229; GO:0110165; GO:0005622; GO:0043226; GO:0005575 [GO:0016485]; GO:0006508; GO:0051604; GO:0019538; GO:0010467; GO:0043170…							0	8.174	1.232	0.271	1.683	25.99	0.594	7.872	1.516	0.21443	0.916846	0.713776	0.616055	0.813652	0.918202	0.969223	0.861627	54.6	37.61	60.58	19.37	126.05	52.86	133.56	38.36	1.80954e+07	998603	1.42712e+07
Master Protein	A0A8I6Y5L4	phosphopyruvate hydratase OS=Hordeum vulgare subsp. vulgare OX=112509 PE=3 SV=1	58	27	140	27	446	48	5.55	27	other metabolic processes	cytosol	other molecular function	Pf00113, Pf03952	[GO:0000015]; GO:1902494; GO:0005829; GO:0032991; GO:0110165; GO:0005737; GO:0005575; GO:0005622 [GO:0000287]; GO:0046872; GO:0043169; GO:0043167; GO:0036094; GO:0005488; GO:0003674 [GO:0004634]; GO:0016836; GO:0016835; GO:0016829; GO:0003824; GO:0003674 [GO:0006096]; GO:0006090; GO:0006091; GO:0016052; GO:0019364; GO:0046032; GO:0046034; GO:0046496; GO:0032787; GO:0044237; GO:0005975; GO:1901575…							0	3.936	1.302	0.323	1.312	34.535	3.761	47.695	3.009	0.978425	0.96907	0.880945	0.967942	0.793526	0.221252	0.61998	0.406842	80.92	35.84	62.17	26.99	72.95	88	73.16	23.35	6.12045e+07	1.32073e+07	4.56909e+07
Master Protein	F2D7J5	phosphoglucomutase (alpha-D-glucose-1,6-bisphosphate-dependent) OS=Hordeum vulgare subsp. vulgare OX=112509 PE=2 SV=1	53	26	139	26	581	62.7	5.48	26	other metabolic processes		other molecular function	Pf02878, Pf02879, Pf02880	[GO:0000287]; GO:0046872; GO:0043169; GO:0043167; GO:0036094; GO:0005488; GO:0003674 [GO:0004614]; GO:0016868; GO:0016866; GO:0016853; GO:0003824; GO:0003674 [GO:0006006]; GO:0019318; GO:0005996; GO:0005975; GO:0044281; GO:0044238; GO:0071704; GO:0008152; GO:0008150							0	3.301	1.448	0.447	1.074	19.331	1.286	27.983	1.158	0.817114	0.971388	0.894583	0.987063	0.838381	0.653225	0.748859	0.961069	52.41	28.01	57.34	22.9	44.33	73.9	35.82	27.44	4.11397e+07	1.3176e+07	2.55154e+07
Master Protein Candidate	F2E1S0	phosphoglucomutase (alpha-D-glucose-1,6-bisphosphate-dependent) OS=Hordeum vulgare subsp. vulgare OX=112509 PE=2 SV=1	53	26	139	26	581	62.7	5.4	26	other metabolic processes		other molecular function	Pf02878, Pf02879, Pf02880	[GO:0000287]; GO:0046872; GO:0043169; GO:0043167; GO:0036094; GO:0005488; GO:0003674 [GO:0004614]; GO:0016868; GO:0016866; GO:0016853; GO:0003824; GO:0003674 [GO:0006006]; GO:0019318; GO:0005996; GO:0005975; GO:0044281; GO:0044238; GO:0071704; GO:0008152; GO:0008150							0	3.301	1.448	0.447	1.074	19.331	1.286	27.983	1.158	0.817114	0.971388	0.894583	0.987063	0.838381	0.653225	0.748859	0.961069	52.41	28.01	57.34	22.9	44.33	73.9	35.82	27.44	4.11397e+07	1.3176e+07	2.55154e+07
Master Protein	A0A287I4I9	(S)-2-hydroxy-acid oxidase OS=Hordeum vulgare subsp. vulgare OX=112509 PE=3 SV=1	44	20	139	20	368	40.2	8.47	20	other biological processes	other cytoplasmic organelle	other molecular function	Pf01070	[GO:0003973]; GO:0016899; GO:0016614; GO:0016491; GO:0003824; GO:0003674 [GO:0005777]; GO:0042579; GO:0043231; GO:0005737; GO:0043227; GO:0043229; GO:0110165; GO:0005622; GO:0043226; GO:0005575 [GO:0010181]; GO:0032553; GO:0043168; GO:0000166; GO:0097367; GO:0043167; GO:1901265; GO:1901363; GO:0005488; GO:0036094; GO:0097159; GO:0003674 [GO:0051707]; GO:0043207; GO:0044419; GO:0009605; GO:0009607…							0	4.04	1.691	0.509	1.239	5.045	0.244	4.614	0.363	0.997145	0.784775	0.77636	0.988445	0.969778	0.844485	0.962991	0.736198	36.81	27.33	47.6	24.88	38.19	37.26	29.62	36.78	5.79307e+07	1.42203e+07	3.85126e+07
Master Protein	F2DD69	Phosphoribulokinase OS=Hordeum vulgare subsp. vulgare OX=112509 PE=2 SV=1	50	19	137	19	404	45	6.21	19	other metabolic processes		kinase activity;other molecular function	Pf00485	[GO:0005524]; GO:0032559; GO:0035639; GO:0030554; GO:0032555; GO:0043168; GO:1901265; GO:1901363; GO:0017076; GO:0032553; GO:0043167; GO:0097159; GO:0036094; GO:0000166; GO:0097367; GO:0005488; GO:0003674 [GO:0008974]; GO:0016301; GO:0016773; GO:0016772; GO:0016740; GO:0003824; GO:0003674 [GO:0019253]; GO:0019685; GO:0015977; GO:0016051; GO:0015979; GO:0071704; GO:0005975; GO:1901576; GO:0044237;…							0	2.94	1.037	0.494	1.188	17.723	1.45	44.336	1.193	0.685653	0.573998	0.803695	0.988445	0.844653	0.605064	0.638604	0.956969	56.72	42.58	73.33	23.37	51.42	86.46	73.75	31.95	7.82377e+07	2.6098e+07	6.60107e+07
Master Protein	A0A8F4M823	Photosystem II CP47 reaction center protein OS=Hordeum vulgare f. agriocrithon OX=191506 GN=psbB PE=3 SV=1	37	21	136	21	508	56.1	6.54	21	other metabolic processes	other membranes	other molecular function	Pf00421	[GO:0009523]; GO:0009521; GO:0098796; GO:0034357; GO:0032991; GO:0016020; GO:0009579; GO:0005575; GO:0110165; GO:0043232; GO:0043228; GO:0043229; GO:0043226; GO:0005622 [GO:0009535]; GO:0031968; GO:0055035; GO:0009534; GO:0019867; GO:0098588; GO:0031967; GO:0042170; GO:0042651; GO:0031976; GO:0009507; GO:0016020; GO:0031090; GO:0031975; GO:0043227; GO:0043229; GO:0009526; GO:0034357; GO:0009579; …		psbB	A0A8F4M823				0	8.852	1.455	0.309	1.863	3.767	0.894	8.191	1.192	0.151251	0.971106	0.840273	0.392561	0.999779	0.78775	0.964358	0.956969	72.92	35.95	33.92	32.2	61.44	56.5	63.29	69.32	9.93627e+07	1.31766e+07	6.58858e+07
Master Protein	Q43772	UTP--glucose-1-phosphate uridylyltransferase OS=Hordeum vulgare OX=4513 PE=2 SV=1	66	29	133	29	473	51.6	5.34	29	other metabolic processes	other cell component	other molecular function	Pf01704	[GO:0003983]; GO:0051748; GO:0070569; GO:0016779; GO:0016772; GO:0016740; GO:0003824; GO:0003674 [GO:0005737]; GO:0110165; GO:0005622; GO:0005575 [GO:0006011]; GO:0006793; GO:0009225; GO:0044237; GO:0055086; GO:1901135; GO:0008152; GO:0009987; GO:0006139; GO:0044281; GO:0071704; GO:0008150; GO:0006725; GO:0034641; GO:0044238; GO:0046483; GO:1901360; GO:0006807							0	3.927	1.352	0.283	0.771	27.113	1.66	7.297	1.869	0.977104	0.987393	0.76229	0.552997	0.805471	0.542739	0.978897	0.754138	20.29	27.53	49.07	18.46	80.26	55.89	55.98	43.99	3.5384e+07	9.23629e+06	2.76401e+07
Master Protein	F2E0T2	Predicted protein OS=Hordeum vulgare subsp. vulgare OX=112509 PE=2 SV=1	58	28	133	28	538	55.7	5.8	28	protein metabolism	other cell component	other molecular function	Pf00883, Pf02789	[GO:0005737]; GO:0110165; GO:0005622; GO:0005575 [GO:0006508]; GO:0019538; GO:0043170; GO:0044238; GO:1901564; GO:0071704; GO:0008152; GO:0006807; GO:0008150 [GO:0030145]; GO:0046914; GO:0046872; GO:0043169; GO:0043167; GO:0036094; GO:0005488; GO:0003674 [GO:0070006]; GO:0004177; GO:0008235; GO:0008238; GO:0008237; GO:0008233; GO:0016787; GO:0140096; GO:0003824; GO:0003674							0	4.133	1.408	0.375	1.158	28.925	2.683	32.053	1.549	0.985275	0.989845	0.990692	0.999946	0.80516	0.342133	0.72482	0.846065	79.39	23.14	75.06	13.32	46.96	24.54	47.99	24.13	3.66991e+07	1.17548e+07	2.6285e+07
Master Protein	F2D8I0	Predicted protein OS=Hordeum vulgare subsp. vulgare OX=112509 PE=2 SV=1	41	21	132	21	446	47.4	6.58	21				Pf16940								0	4.36	1.393	0.33	0.917	8.288	1.591	13.862	1.612	0.953142	0.997403	0.899591	0.859826	0.912295	0.563188	0.882501	0.826272	72.36	40.92	56.25	25.7	51.7	50.31	23.97	36.13	2.661e+07	6.65593e+06	2.23381e+07
Master Protein	M0WF40	Elongation factor 1-gamma 2 OS=Hordeum vulgare subsp. vulgare OX=112509 PE=4 SV=1	58	27	131	27	413	46.8	6.58	27	protein metabolism;other metabolic processes;other biological processes		nucleic acid binding activity;other molecular function	Pf00043, Pf00647, Pf02798	[GO:0003746]; GO:0008135; GO:0006414; GO:0090079; GO:0006412; GO:0009059; GO:0003676; GO:0045182; GO:0019538; GO:0043043; GO:0010467; GO:0043170; GO:0044249; GO:1901576; GO:0097159; GO:0003674; GO:0006417; GO:0044238; GO:1901564; GO:0006518; GO:0043604; GO:1901566; GO:0071704; GO:0009058; GO:0044237; GO:0005488; GO:0010608; GO:0034248; GO:0051246; GO:0008152; GO:0006807; GO:0043603; GO:0044271; G…							0	5.837	1.391	0.275	1.066	1.827	0.418	4.257	0.934	0.633463	0.998389	0.728704	0.986624	0.916664	0.995067	0.95268	0.983763	38.82	41.89	83.41	36.97	43.14	72.98	43.08	32.99	2.36965e+07	4.0713e+06	1.8414e+07
Master Protein	F2DT74	Ferredoxin--NADP reductase, chloroplastic OS=Hordeum vulgare subsp. vulgare OX=112509 PE=2 SV=1	50	21	130	21	360	39.6	8.09	21	other metabolic processes	other membranes;other cell component	other molecular function	Pf00175	[GO:0004324]; GO:0008937; GO:0016731; GO:0016730; GO:0016491; GO:0003824; GO:0003674 [GO:0009507]; GO:0009536; GO:0043231; GO:0005737; GO:0043227; GO:0043229; GO:0110165; GO:0005622; GO:0043226; GO:0005575 [GO:0015979]; GO:0044237; GO:0008152; GO:0009987; GO:0008150 [GO:0031090]; GO:0016020; GO:0043227; GO:0110165; GO:0043226; GO:0005575							0	12.471	1.58	0.269	1.564	2.815	0.302	8.437	1.045	0.0216574	0.907023	0.70336	0.755465	0.964496	0.907573	0.961477	0.973378	84.1	39.23	84.46	38.33	46.57	67.17	90.2	31.99	6.2614e+07	4.52629e+06	3.74298e+07
Master Protein	F2D4A4	Predicted protein OS=Hordeum vulgare subsp. vulgare OX=112509 PE=2 SV=1	59	25	129	25	404	44.2	10.58	25	protein metabolism;other metabolic processes	translational apparatus;other cell component	other molecular function	Pf00573, Pf14374	[GO:0003735]; GO:0005198; GO:0003674 [GO:0005840]; GO:0043232; GO:0043228; GO:0043229; GO:0043226; GO:0005622; GO:0110165; GO:0005575 [GO:0006412]; GO:0009059; GO:0019538; GO:0043043; GO:0010467; GO:0043170; GO:0044249; GO:1901576; GO:0044238; GO:1901564; GO:0006518; GO:0043604; GO:1901566; GO:0071704; GO:0009058; GO:0044237; GO:0008152; GO:0006807; GO:0043603; GO:0044271; GO:0009987; GO:0008150;…							0	6.141	1.421	0.428	1.654	0.754	0.149	1.753	0.27	0.563119	0.985667	0.931814	0.651795	0.836011	0.666384	0.79819	0.528366	47.28	25.45	72.34	14.56	34.85	51.46	33.02	36.12	2.73881e+07	4.6916e+06	1.82395e+07
Master Protein	M0Y1W3	AAA+ ATPase domain-containing protein OS=Hordeum vulgare subsp. vulgare OX=112509 PE=3 SV=1	32	22	129	22	674	71.9	5.72	22	protein metabolism	other membranes;other cell component	other molecular function	Pf00004, Pf01434, Pf06480, Pf17862	[GO:0004176]; GO:0008233; GO:0140657; GO:0016787; GO:0140096; GO:0003674; GO:0003824 [GO:0004222]; GO:0004175; GO:0008237; GO:0008233; GO:0016787; GO:0140096; GO:0003824; GO:0003674 [GO:0005524]; GO:0032559; GO:0035639; GO:0030554; GO:0032555; GO:0043168; GO:1901265; GO:1901363; GO:0017076; GO:0032553; GO:0043167; GO:0097159; GO:0036094; GO:0000166; GO:0097367; GO:0005488; GO:0003674 [GO:0006508]…							0	9.222	1.261	0.212	1.36	4.501	0.399	10.87	0.843	0.123894	0.938027	0.432321	0.941289	0.982485	0.985465	0.925931	0.998315	33.58	26.01	49.47	21.02	35.04	63.03	35.73	25.43	3.00523e+07	3.66215e+06	2.29787e+07
Master Protein	A0A8I6YPB5	Elongation factor Ts, mitochondrial OS=Hordeum vulgare subsp. vulgare OX=112509 GN=EFTS PE=3 SV=1	43	37	129	37	976	105.2	5.08	37	protein metabolism;other metabolic processes	mitochondrion	nucleic acid binding activity	Pf00575, Pf00889	[GO:0003746]; GO:0008135; GO:0006414; GO:0090079; GO:0006412; GO:0009059; GO:0003676; GO:0045182; GO:0019538; GO:0043043; GO:0010467; GO:0043170; GO:0044249; GO:1901576; GO:0097159; GO:0003674; GO:0006417; GO:0044238; GO:1901564; GO:0006518; GO:0043604; GO:1901566; GO:0071704; GO:0009058; GO:0044237; GO:0005488; GO:0010608; GO:0034248; GO:0051246; GO:0008152; GO:0006807; GO:0043603; GO:0044271; G…		EFTS	A0A8I6YPB5	HORVU			0	12.427	1.684	0.208	1.762	6.199	0.248	12.645	1.114	0.0221214	0.795865	0.409806	0.520043	0.946561	0.849558	0.895144	0.964242	85.66	34.54	71.46	31.46	37.58	85.38	98.4	32.25	1.96506e+07	1.16328e+06	1.25829e+07
Master Protein	F2E1V5	Predicted protein OS=Hordeum vulgare subsp. vulgare OX=112509 PE=2 SV=1	56	46	128	46	916	100.8	6.24	46	stress response	other cell component	other molecular function	Pf00004, Pf02861, Pf07724, Pf10431, Pf17871	[GO:0005524]; GO:0032559; GO:0035639; GO:0030554; GO:0032555; GO:0043168; GO:1901265; GO:1901363; GO:0017076; GO:0032553; GO:0043167; GO:0097159; GO:0036094; GO:0000166; GO:0097367; GO:0005488; GO:0003674 [GO:0005737]; GO:0110165; GO:0005622; GO:0005575 [GO:0016887]; GO:0017111; GO:0140657; GO:0016462; GO:0003674; GO:0016818; GO:0016817; GO:0016787; GO:0003824 [GO:0034605]; GO:0009408; GO:0033554…							0	1.035	1.106	0.145	0.079	2.436	0.593	1.299	0.451	0.00554369	0.924118	0.109314	1.27554e-16	0.953365	0.918756	0.915584	0.847293	5.26	36.53	88.27	140.51	37.83	83.77	23.08	40.04	416516	3.92228e+06	368686
Master Protein	A0A8I7B6P8	Ribonuclease OS=Hordeum vulgare subsp. vulgare OX=112509 PE=4 SV=1	39	32	128	32	989	108.6	6.89	32	other biological processes	other cell component	other molecular function	Pf00565, Pf00567	[GO:0004518]; GO:0016788; GO:0016787; GO:0003824; GO:0003674 [GO:0005737]; GO:0110165; GO:0005622; GO:0005575 [GO:0016442]; GO:0031332; GO:1990904; GO:0032991; GO:0005575 [GO:0031047]; GO:0010629; GO:0010468; GO:0010558; GO:0010556; GO:0010605; GO:0031327; GO:0031326; GO:0060255; GO:0009892; GO:0009890; GO:0031324; GO:0009889; GO:0031323; GO:0019222; GO:0048519; GO:0048523; GO:0050794; GO:0050789…							0	8.337	1.234	0.235	1.464	3.676	0.125	10.296	0.701	0.197085	0.917423	0.55215	0.859826	0.997759	0.59479	0.935609	0.975953	75.75	32.12	90.08	19.06	18.24	91.89	37.73	32.16	1.269e+07	2.05983e+06	8.3187e+06
Master Protein	F2CVM1	Catalase OS=Hordeum vulgare subsp. vulgare OX=112509 PE=2 SV=1	51	19	127	19	492	56.5	7.06	19	other metabolic processes;stress response;other biological processes	plasma membrane;other membranes;other cytoplasmic organelle	other molecular function	Pf00199, Pf06628	[GO:0004096]; GO:0004601; GO:0016209; GO:0016684; GO:0003674; GO:0098869; GO:0016491; GO:1990748; GO:0003824; GO:0009987; GO:0098754; GO:0097237; GO:0008150; GO:0009636; GO:0070887; GO:0042221; GO:0051716; GO:0050896 [GO:0005886]; GO:0016020; GO:0071944; GO:0110165; GO:0005575 [GO:0007623]; GO:0048511; GO:0008150 [GO:0009414]; GO:0006950; GO:0009415; GO:0050896; GO:0001101; GO:0009628; GO:0010035…							0	5.547	1.309	0.29	1.241	14.86	0.453	17.377	1.485	0.695801	0.96907	0.779808	0.988445	0.849154	0.991942	0.837484	0.875911	66.88	38.55	54.03	25.13	47.8	43.73	25.19	44.41	3.76129e+07	8.91122e+06	3.20207e+07
Master Protein	F2CQY7	Predicted protein OS=Hordeum vulgare subsp. vulgare OX=112509 PE=2 SV=1	32	14	126	14	371	38.9	9.22	14	transport	other membranes;mitochondrion	transporter activity	Pf00153	[GO:0005315]; GO:0015291; GO:0015318; GO:0022804; GO:0022857; GO:0005215; GO:0055085; GO:0003674; GO:0006810; GO:0009987; GO:0051234; GO:0008150; GO:0051179 [GO:0005743]; GO:0019866; GO:0031966; GO:0031090; GO:0031967; GO:0005740; GO:0016020; GO:0043227; GO:0031975; GO:0043229; GO:0005739; GO:0110165; GO:0043226; GO:0005622; GO:0043231; GO:0005737; GO:0005575 [GO:0015711]; GO:0071702; GO:0006810;…							0	4.928	1.215	0.217	1.138	0.335	0.088	1.166	0.32	0.83169	0.907023	0.458277	0.989762	0.752248	0.43844	0.719018	0.650821	70.83	15.46	82.87	21.33	57.78	87.91	36.52	8.83	1.43034e+07	3.1013e+06	1.1275e+07
Master Protein	Q40039	Chlorophyll a-b binding protein, chloroplastic OS=Hordeum vulgare OX=4513 PE=3 SV=1	49	15	124	15	286	30.7	5.5	15	other metabolic processes	other membranes	other molecular function	Pf00504	[GO:0009522]; GO:0009521; GO:0098796; GO:0034357; GO:0032991; GO:0016020; GO:0009579; GO:0005575; GO:0110165; GO:0043232; GO:0043228; GO:0043229; GO:0043226; GO:0005622 [GO:0009523]; GO:0009521; GO:0098796; GO:0034357; GO:0032991; GO:0016020; GO:0009579; GO:0005575; GO:0110165; GO:0043232; GO:0043228; GO:0043229; GO:0043226; GO:0005622 [GO:0009535]; GO:0031968; GO:0055035; GO:0009534; GO:0019867;…							0	2.415	1.889	1.137	1.414	1.57	1.028	3.412	0.784	0.419727	0.505966	0.0616914	0.899828	0.898078	0.739741	0.918275	0.99262	42.33	23.68	51.03	19.51	30	73.39	31.31	45.3	1.17038e+08	4.83406e+07	6.34669e+07
Master Protein	F2CQY1	30S ribosomal protein S3, chloroplastic OS=Hordeum vulgare subsp. vulgare OX=112509 PE=2 SV=1	69	15	124	15	227	25.4	9.52	15	protein metabolism;other metabolic processes	cytosol;translational apparatus	nucleic acid binding activity;other molecular function	Pf00189, Pf07650	[GO:0003723]; GO:0003676; GO:0097159; GO:0005488; GO:0003674 [GO:0003735]; GO:0005198; GO:0003674 [GO:0006412]; GO:0009059; GO:0019538; GO:0043043; GO:0010467; GO:0043170; GO:0044249; GO:1901576; GO:0044238; GO:1901564; GO:0006518; GO:0043604; GO:1901566; GO:0071704; GO:0009058; GO:0044237; GO:0008152; GO:0006807; GO:0043603; GO:0044271; GO:0009987; GO:0008150; GO:0034641 [GO:0015935]; GO:0044391…							0	4.612	1.247	0.4	1.234	0.738	0.238	1.781	0.561	0.907775	0.924118	0.974106	0.988445	0.830759	0.835421	0.801869	0.950522	45.68	16.26	93.39	33.41	26.84	90.52	26.69	33.75	2.04797e+07	5.65328e+06	1.71683e+07
Master Protein	A0A8I6X0W7	ATP synthase gamma chain, chloroplastic OS=Hordeum vulgare subsp. vulgare OX=112509 PE=3 SV=1	54	20	123	20	357	39.7	8.19	20	other metabolic processes;transport	other membranes	transporter activity	Pf00231	[GO:0045261]; GO:0033178; GO:0005622; GO:0045259; GO:0098796; GO:0016469; GO:0110165; GO:0032991; GO:0016020; GO:1904949; GO:0005575; GO:1902494 [GO:0046933]; GO:0015252; GO:0016874; GO:0015986; GO:0005261; GO:0015078; GO:0003824; GO:0006754; GO:0005216; GO:0008324; GO:0022890; GO:1902600; GO:0003674; GO:0009152; GO:0009206; GO:0046034; GO:0015075; GO:0015267; GO:0098655; GO:0015318; GO:0098662; …							0	5.062	1.345	0.371	1.205	5.186	0.389	14.184	0.758	0.799009	0.982501	0.983283	0.988445	0.966751	0.981394	0.877632	0.985108	62.71	23.96	32.24	19.92	32.02	70.53	44.82	30.42	8.14777e+07	1.99106e+07	6.51693e+07
Master Protein	F2D5M3	Predicted protein OS=Hordeum vulgare subsp. vulgare OX=112509 PE=2 SV=1	28	13	123	13	271	28.2	8.82	13		other membranes;other cell component		Pf00504	[GO:0009536]; GO:0043231; GO:0005737; GO:0043227; GO:0043229; GO:0110165; GO:0005622; GO:0043226; GO:0005575 [GO:0016020]; GO:0110165; GO:0005575							0	4.352	1.215	0.391	0.978	0.153	0.051	0.537	0.151	0.954911	0.907896	0.990692	0.930565	0.500864	0.232705	0.506854	0.162484	30.81	30.56	61.95	18.67	19.11	88.19	34.27	40.64	4.83463e+07	1.13273e+07	4.15547e+07
Master Protein	M0X1N3	Phospholipase D OS=Hordeum vulgare subsp. vulgare OX=112509 PE=3 SV=1	39	31	122	31	812	92	5.44	31	other metabolic processes	plasma membrane;other membranes	other molecular function	Pf00168, Pf00614, Pf12357	[GO:0004630]; GO:0004620; GO:0008081; GO:0016298; GO:0042578; GO:0016788; GO:0016787; GO:0003824; GO:0003674 [GO:0005509]; GO:0046872; GO:0043169; GO:0043167; GO:0036094; GO:0005488; GO:0003674 [GO:0005886]; GO:0016020; GO:0071944; GO:0110165; GO:0005575 [GO:0009395]; GO:0006644; GO:0044242; GO:0046434; GO:0006796; GO:0019637; GO:0044255; GO:0016042; GO:0044248; GO:1901575; GO:0006793; GO:0071704…							0	3.236	1.16	0.579	1.303	4.707	1.011	11.304	0.693	0.794871	0.831441	0.638331	0.971141	0.976135	0.745737	0.917197	0.973519	72.25	39.38	101.06	21.41	37.95	70.31	65.85	47.09	1.02374e+07	2.31994e+06	9.25246e+06
Master Protein	F2CRM1	S-adenosylmethionine synthase OS=Hordeum vulgare subsp. vulgare OX=112509 PE=2 SV=1	73	26	122	26	394	42.7	5.83	26	other metabolic processes	other cell component	other molecular function	Pf00438, Pf02772, Pf02773	[GO:0004478]; GO:0016765; GO:0016740; GO:0003824; GO:0003674 [GO:0005524]; GO:0032559; GO:0035639; GO:0030554; GO:0032555; GO:0043168; GO:1901265; GO:1901363; GO:0017076; GO:0032553; GO:0043167; GO:0097159; GO:0036094; GO:0000166; GO:0097367; GO:0005488; GO:0003674 [GO:0005737]; GO:0110165; GO:0005622; GO:0005575 [GO:0006556]; GO:0044272; GO:0046500; GO:1901576; GO:0006790; GO:0044249; GO:0071704…							0	7.562	1.396	0.385	1.978	10.094	0.589	34.848	1.085	0.291926	0.993297	0.999897	0.28432	0.887774	0.920636	0.702658	0.96682	48.17	42.36	45.09	21.7	59.16	60.39	32.63	34.19	4.29321e+07	6.44945e+06	3.30738e+07
Master Protein	F2D0V3	Predicted protein OS=Hordeum vulgare subsp. vulgare OX=112509 PE=2 SV=1	46	16	121	16	306	32.6	9.61	16	transport	other membranes		Pf00153	[GO:0015711]; GO:0071702; GO:0006810; GO:0051234; GO:0051179; GO:0008150 [GO:0015748]; GO:0071702; GO:0006810; GO:0051234; GO:0051179; GO:0008150 [GO:0016020]; GO:0110165; GO:0005575 [GO:0055085]; GO:0006810; GO:0009987; GO:0051234; GO:0008150; GO:0051179 [GO:0071705]; GO:0006810; GO:0051234; GO:0051179; GO:0008150							0	3.921	1.441	0.328	0.89	0.53	0.289	1.789	0.525	0.977104	0.976708	0.893189	0.817	0.80516	0.894313	0.803563	0.918811	38.74	40.37	93.66	28.8	25.51	94.66	69.83	31.45	1.40399e+07	5.57455e+06	9.09072e+06
Master Protein	A0A8I6X6X4	2-oxoglutarate dehydrogenase, mitochondrial OS=Hordeum vulgare subsp. vulgare OX=112509 PE=3 SV=1	37	33	121	33	1016	115.2	6.92	33	other metabolic processes		other molecular function	Pf00676, Pf02779, Pf16078, Pf16870	[GO:0004591]; GO:0016624; GO:0016903; GO:0016491; GO:0003824; GO:0003674 [GO:0006099]; GO:0044238; GO:0009060; GO:0008152; GO:0045333; GO:0008150; GO:0015980; GO:0006091; GO:0044237; GO:0009987 [GO:0030976]; GO:0019842; GO:0043168; GO:0043169; GO:0050997; GO:0097159; GO:1901363; GO:1901681; GO:0036094; GO:0043167; GO:0005488; GO:0003674							0	4.5	1.397	0.332	1.061	6.338	1.112	13.49	1.346	0.925606	0.993297	0.902012	0.986624	0.94501	0.709394	0.887535	0.914194	46.35	30.77	86.39	22	24.83	66.27	77.65	39.83	1.10307e+07	2.97997e+06	8.49673e+06
Master Protein Candidate	F2CRU4	2-oxoglutarate dehydrogenase, mitochondrial OS=Hordeum vulgare subsp. vulgare OX=112509 PE=2 SV=1	37	33	121	33	1016	115.2	6.92	33	other metabolic processes		other molecular function	Pf00676, Pf02779, Pf16078, Pf16870	[GO:0004591]; GO:0016624; GO:0016903; GO:0016491; GO:0003824; GO:0003674 [GO:0006099]; GO:0044238; GO:0009060; GO:0008152; GO:0045333; GO:0008150; GO:0015980; GO:0006091; GO:0044237; GO:0009987 [GO:0030976]; GO:0019842; GO:0043168; GO:0043169; GO:0050997; GO:0097159; GO:1901363; GO:1901681; GO:0036094; GO:0043167; GO:0005488; GO:0003674							0	4.5	1.397	0.332	1.061	6.338	1.112	13.49	1.346	0.925606	0.993297	0.902012	0.986624	0.94501	0.709394	0.887535	0.914194	46.35	30.77	86.39	22	24.83	66.27	77.65	39.83	1.10307e+07	2.97997e+06	8.49673e+06
Master Protein	S4Z0U7	Photosystem II CP43 reaction center protein OS=Hordeum vulgare subsp. spontaneum OX=77009 GN=psbC PE=3 SV=1	30	16	120	16	473	52.1	7.21	16	other metabolic processes	other membranes	other molecular function	Pf00421	[GO:0009523]; GO:0009521; GO:0098796; GO:0034357; GO:0032991; GO:0016020; GO:0009579; GO:0005575; GO:0110165; GO:0043232; GO:0043228; GO:0043229; GO:0043226; GO:0005622 [GO:0009535]; GO:0031968; GO:0055035; GO:0009534; GO:0019867; GO:0098588; GO:0031967; GO:0042170; GO:0042651; GO:0031976; GO:0009507; GO:0016020; GO:0031090; GO:0031975; GO:0043227; GO:0043229; GO:0009526; GO:0034357; GO:0009579; …		psbC	S4Z0U7				0	16.979	1.367	0.111	1.786	2.511	0.232	4.873	1.116	0.00213464	0.993048	0.02716	0.486131	0.953365	0.8271	0.969223	0.964242	62.53	34.63	23.7	31.29	42.1	41.02	56.87	80.84	1.39694e+08	6.3763e+06	1.00537e+08
Master Protein	F2CXT7	Fructose-bisphosphate aldolase OS=Hordeum vulgare subsp. vulgare OX=112509 PE=2 SV=1	48	19	120	19	358	38.8	6.79	19	other metabolic processes		other molecular function	Pf00274	[GO:0004332]; GO:0016832; GO:0016830; GO:0016829; GO:0003824; GO:0003674 [GO:0006096]; GO:0006090; GO:0006091; GO:0016052; GO:0019364; GO:0046032; GO:0046034; GO:0046496; GO:0032787; GO:0044237; GO:0005975; GO:1901575; GO:0009166; GO:0019362; GO:0072526; GO:0009154; GO:0009181; GO:0046031; GO:0009150; GO:0009205; GO:0019752; GO:0008152; GO:0009987; GO:0044238; GO:0071704; GO:0009056; GO:0009117; …							0	4.73	1.276	0.248	0.827	19.053	0.934	33.514	2.343	0.882379	0.944482	0.615747	0.685119	0.839926	0.773226	0.711728	0.597326	29.51	42.86	53.13	14.67	38.21	63.44	41.25	52.89	5.29335e+07	1.15068e+07	3.78235e+07
Master Protein Candidate	A0A4Y5SFY3	Photosystem II CP43 reaction center protein OS=Hordeum vulgare subsp. spontaneum OX=77009 GN=psbC PE=3 SV=1	31	16	120	16	461	50.5	6.71	16	other metabolic processes	other membranes	other molecular function	Pf00421	[GO:0009523]; GO:0009521; GO:0098796; GO:0034357; GO:0032991; GO:0016020; GO:0009579; GO:0005575; GO:0110165; GO:0043232; GO:0043228; GO:0043229; GO:0043226; GO:0005622 [GO:0009535]; GO:0031968; GO:0055035; GO:0009534; GO:0019867; GO:0098588; GO:0031967; GO:0042170; GO:0042651; GO:0031976; GO:0009507; GO:0016020; GO:0031090; GO:0031975; GO:0043227; GO:0043229; GO:0009526; GO:0034357; GO:0009579; …		psbC	A0A4Y5SFY3				0	16.979	1.367	0.111	1.786	2.511	0.232	4.873	1.116	0.00213464	0.993048	0.02716	0.486131	0.953365	0.8271	0.969223	0.964242	62.53	34.63	23.7	31.29	42.1	41.02	56.87	80.84	1.39694e+08	6.3763e+06	1.00537e+08
Master Protein Candidate	A0A8I6Z047	6-phosphogluconate dehydrogenase, decarboxylating OS=Hordeum vulgare subsp. vulgare OX=112509 PE=3 SV=1	44	22	118	22	479	52.5	5.85	22	other metabolic processes		other molecular function	Pf00393, Pf03446	[GO:0004616]; GO:0016616; GO:0016614; GO:0016491; GO:0003824; GO:0003674 [GO:0006098]; GO:0006740; GO:0051156; GO:0006091; GO:0006739; GO:0006796; GO:0019637; GO:1901135; GO:0044237; GO:0006163; GO:0046496; GO:0006793; GO:0071704; GO:0008152; GO:0009987; GO:0009117; GO:0072521; GO:0019362; GO:0008150; GO:0006753; GO:0006725; GO:0034641; GO:0046483; GO:1901360; GO:1901564; GO:0072524; GO:0055086; …							0	4.026	1.357	0.252	1.137	28.09	1.778	27.321	1.271	0.995205	0.989845	0.630502	0.989625	0.80516	0.512948	0.754647	0.94284	61.08	29.97	31	14.72	25.29	50.65	54.79	36.97	3.3008e+07	8.40676e+06	2.32913e+07
Master Protein	F2CU34	Predicted protein OS=Hordeum vulgare subsp. vulgare OX=112509 PE=2 SV=1	36	29	118	29	700	80.4	5.06	29	protein metabolism;other metabolic processes		other molecular function	Pf00183, Pf02518	[GO:0005524]; GO:0032559; GO:0035639; GO:0030554; GO:0032555; GO:0043168; GO:1901265; GO:1901363; GO:0017076; GO:0032553; GO:0043167; GO:0097159; GO:0036094; GO:0000166; GO:0097367; GO:0005488; GO:0003674 [GO:0016887]; GO:0017111; GO:0140657; GO:0016462; GO:0003674; GO:0016818; GO:0016817; GO:0016787; GO:0003824 [GO:0051082]; GO:0005515; GO:0005488; GO:0003674 [GO:0140662]; GO:0044183; GO:0140657…							0	1.702	1.314	0.157	0.314	6.068	1.523	5.561	1.105	0.0974397	0.96907	0.153375	5.21138e-05	0.951494	0.583752	0.985713	0.965868	74.22	24.02	79.52	50.12	66.03	47.75	74.32	37.41	1.23294e+07	5.97242e+06	8.88377e+06
Master Protein	A0A8I6YA06	6-phosphogluconate dehydrogenase, decarboxylating OS=Hordeum vulgare subsp. vulgare OX=112509 PE=3 SV=1	44	22	118	22	487	53.4	6.13	22	other metabolic processes		other molecular function	Pf00393, Pf03446	[GO:0004616]; GO:0016616; GO:0016614; GO:0016491; GO:0003824; GO:0003674 [GO:0006098]; GO:0006740; GO:0051156; GO:0006091; GO:0006739; GO:0006796; GO:0019637; GO:1901135; GO:0044237; GO:0006163; GO:0046496; GO:0006793; GO:0071704; GO:0008152; GO:0009987; GO:0009117; GO:0072521; GO:0019362; GO:0008150; GO:0006753; GO:0006725; GO:0034641; GO:0046483; GO:1901360; GO:1901564; GO:0072524; GO:0055086; …							0	4.026	1.357	0.252	1.137	28.09	1.778	27.321	1.271	0.995205	0.989845	0.630502	0.989625	0.80516	0.512948	0.754647	0.94284	61.08	29.97	31	14.72	25.29	50.65	54.79	36.97	3.3008e+07	8.40676e+06	2.32913e+07
Master Protein	A0A8I6XJ34	Glutamine synthetase OS=Hordeum vulgare subsp. vulgare OX=112509 PE=3 SV=1	55	22	118	22	427	46.7	6.09	22	other metabolic processes		other molecular function	Pf00120, Pf03951	[GO:0004356]; GO:0016211; GO:0016880; GO:0016879; GO:0016874; GO:0003824; GO:0003674 [GO:0005524]; GO:0032559; GO:0035639; GO:0030554; GO:0032555; GO:0043168; GO:1901265; GO:1901363; GO:0017076; GO:0032553; GO:0043167; GO:0097159; GO:0036094; GO:0000166; GO:0097367; GO:0005488; GO:0003674 [GO:0006542]; GO:0006541; GO:0009084; GO:0009064; GO:0170034; GO:0170038; GO:0170033; GO:0170039; GO:0008652;…							0	5.741	1.328	0.302	1.199	23.107	1.301	43.744	1.468	0.65365	0.972711	0.821338	0.988445	0.824744	0.64872	0.642549	0.880037	43.78	31.57	39.38	21.14	40.03	67.51	37.52	48.98	7.1523e+07	1.44771e+07	5.28634e+07
Master Protein	A0A8I6XR85	Heat shock cognate 70 kDa protein OS=Hordeum vulgare subsp. vulgare OX=112509 PE=3 SV=1	25	15	117	15	651	71.2	5.21	15	protein metabolism;other metabolic processes		other molecular function	Pf00012	[GO:0005524]; GO:0032559; GO:0035639; GO:0030554; GO:0032555; GO:0043168; GO:1901265; GO:1901363; GO:0017076; GO:0032553; GO:0043167; GO:0097159; GO:0036094; GO:0000166; GO:0097367; GO:0005488; GO:0003674 [GO:0140662]; GO:0044183; GO:0140657; GO:0003674; GO:0006457; GO:0009987; GO:0051604; GO:0008150; GO:0019538; GO:0010467; GO:0043170; GO:0044238; GO:1901564; GO:0009059; GO:0071704; GO:0008152; …							0	1.69	1.012	0.232	0.548	4.354	0.373	13.217	0.789	0.0940856	0.491588	0.537368	0.0612648	0.988362	0.970907	0.890322	0.99262	58.96	36.53	62.07	81.75	49.83	25.15	89.39	34.16	1.88532e+07	7.9292e+06	1.7098e+07
Master Protein	A0A287L5I7	Carbonic anhydrase OS=Hordeum vulgare subsp. vulgare OX=112509 PE=3 SV=1	67	16	117	16	262	28.2	7.52	16	other biological processes		other molecular function	Pf00484	[GO:0004089]; GO:0016836; GO:0016835; GO:0016829; GO:0003824; GO:0003674 [GO:0008270]; GO:0046914; GO:0046872; GO:0043169; GO:0043167; GO:0036094; GO:0005488; GO:0003674 [GO:0015976]; GO:0031667; GO:0009991; GO:0009605; GO:0050896; GO:0008150							0	5.583	1.408	0.264	0.818	20.172	0.915	27.88	2.338	0.689422	0.989845	0.683116	0.66872	0.830759	0.782345	0.748859	0.599664	49.46	41.05	84.34	11.25	46.72	95.87	74.62	41.99	8.34643e+07	2.24551e+07	4.63685e+07
Master Protein	A0A287EZQ9	Uncharacterized protein OS=Hordeum vulgare subsp. vulgare OX=112509 PE=4 SV=1	47	35	117	35	832	92.4	5.11	35	protein metabolism;other metabolic processes		other molecular function	Pf00012	[GO:0005524]; GO:0032559; GO:0035639; GO:0030554; GO:0032555; GO:0043168; GO:1901265; GO:1901363; GO:0017076; GO:0032553; GO:0043167; GO:0097159; GO:0036094; GO:0000166; GO:0097367; GO:0005488; GO:0003674 [GO:0140662]; GO:0044183; GO:0140657; GO:0003674; GO:0006457; GO:0009987; GO:0051604; GO:0008150; GO:0019538; GO:0010467; GO:0043170; GO:0044238; GO:1901564; GO:0009059; GO:0071704; GO:0008152; …							0	2.792	1.324	0.45	0.81	14.161	1.872	28.813	1.57	0.62011	0.971106	0.889225	0.65128	0.856784	0.488538	0.74187	0.840254	80.78	38.28	72.84	42.69	43.43	55.87	86.64	26.97	1.18481e+07	2.60373e+06	9.61254e+06
Master Protein	F2DCE3	Pyruvate, phosphate dikinase OS=Hordeum vulgare subsp. vulgare OX=112509 PE=2 SV=1	31	27	117	27	940	101.9	6.09	27	other metabolic processes		kinase activity;other molecular function	Pf00391, Pf01326, Pf02896	[GO:0005524]; GO:0032559; GO:0035639; GO:0030554; GO:0032555; GO:0043168; GO:1901265; GO:1901363; GO:0017076; GO:0032553; GO:0043167; GO:0097159; GO:0036094; GO:0000166; GO:0097367; GO:0005488; GO:0003674 [GO:0006090]; GO:0032787; GO:0019752; GO:0043436; GO:0006082; GO:0044237; GO:0044281; GO:0071704; GO:0008152; GO:0009987; GO:0008150 [GO:0016301]; GO:0016772; GO:0016740; GO:0003824; GO:0003674 …							0	5.442	1.25	0.351	1.682	8.882	0.511	17.811	0.886	0.722319	0.927589	0.945546	0.618299	0.905742	0.964563	0.833056	0.99262	78.53	32.74	56.55	53.66	89.45	77.14	107.95	32.04	1.52977e+07	1.33324e+06	1.2078e+07
Master Protein	F2DIR3	40S ribosomal protein S4 OS=Hordeum vulgare subsp. vulgare OX=112509 PE=2 SV=1	72	23	115	23	265	29.9	10.15	23	protein metabolism;other metabolic processes	translational apparatus;other cell component	nucleic acid binding activity;other molecular function	Pf00467, Pf00900, Pf01479, Pf08071, Pf16121	[GO:0003735]; GO:0005198; GO:0003674 [GO:0005840]; GO:0043232; GO:0043228; GO:0043229; GO:0043226; GO:0005622; GO:0110165; GO:0005575 [GO:0006412]; GO:0009059; GO:0019538; GO:0043043; GO:0010467; GO:0043170; GO:0044249; GO:1901576; GO:0044238; GO:1901564; GO:0006518; GO:0043604; GO:1901566; GO:0071704; GO:0009058; GO:0044237; GO:0008152; GO:0006807; GO:0043603; GO:0044271; GO:0009987; GO:0008150;…							0	3.665	1.209	0.408	1.582	0.466	0.142	1.581	0.311	0.927142	0.9056	0.960891	0.731711	0.800655	0.647518	0.780796	0.628494	78.2	53.1	71.43	21.99	35.21	84.67	27.11	30.04	1.46938e+07	2.53315e+06	1.34496e+07
Master Protein	A0A8I6WJX1	Histidine kinase/HSP90-like ATPase domain-containing protein OS=Hordeum vulgare subsp. vulgare OX=112509 PE=3 SV=1	41	35	115	35	716	81.6	5.05	35	protein metabolism;other metabolic processes		other molecular function	Pf00183, Pf13589	[GO:0005524]; GO:0032559; GO:0035639; GO:0030554; GO:0032555; GO:0043168; GO:1901265; GO:1901363; GO:0017076; GO:0032553; GO:0043167; GO:0097159; GO:0036094; GO:0000166; GO:0097367; GO:0005488; GO:0003674 [GO:0016887]; GO:0017111; GO:0140657; GO:0016462; GO:0003674; GO:0016818; GO:0016817; GO:0016787; GO:0003824 [GO:0051082]; GO:0005515; GO:0005488; GO:0003674 [GO:0140662]; GO:0044183; GO:0140657…							0			0.115	0.01	1.107	2.469	0.422	1.275			0.0333359	1.27554e-16	0.956459	0.373734	0.640687	0.940344			43.39	4.73	0	49.55	63.59	49.43	13714.3	8.33263e+06	56638.6
Master Protein	A0A8I6XA89	Eukaryotic translation initiation factor 3 subunit A OS=Hordeum vulgare subsp. vulgare OX=112509 PE=3 SV=1	42	36	115	36	1011	116.9	9.35	36	cell organization and biogenesis;protein metabolism;other metabolic processes	translational apparatus;other cell component	nucleic acid binding activity		[GO:0001732]; GO:0022618; GO:0002183; GO:0065003; GO:0071826; GO:0022613; GO:0006413; GO:0002181; GO:0022607; GO:0043933; GO:0044085; GO:0044237; GO:0006412; GO:0016043; GO:0071840; GO:0008152; GO:0009987; GO:0009059; GO:0019538; GO:0043043; GO:0010467; GO:0008150; GO:0043170; GO:0044249; GO:1901576; GO:0044238; GO:1901564; GO:0006518; GO:0043604; GO:1901566; GO:0071704; GO:0009058; GO:0006807; G…							0	2.212	1.442	0.858	1.456	0.259	0.204	0.547	0.177	0.50291	0.971106	0.492651	0.894926	0.674656	0.782345	0.505628	0.235648	20.58	32.28	66.8	24.33	43.94	77.91	33.32	29.99	2.31938e+06	324627	1.75318e+06
Master Protein	A0A8I6Y0T5	Phosphoglycerate kinase OS=Hordeum vulgare subsp. vulgare OX=112509 PE=3 SV=1	58	22	115	22	401	42.1	6.06	22	other metabolic processes		kinase activity;other molecular function	Pf00162	[GO:0004618]; GO:0016301; GO:0016774; GO:0016772; GO:0016740; GO:0003824; GO:0003674 [GO:0005524]; GO:0032559; GO:0035639; GO:0030554; GO:0032555; GO:0043168; GO:1901265; GO:1901363; GO:0017076; GO:0032553; GO:0043167; GO:0097159; GO:0036094; GO:0000166; GO:0097367; GO:0005488; GO:0003674 [GO:0006096]; GO:0006090; GO:0006091; GO:0016052; GO:0019364; GO:0046032; GO:0046034; GO:0046496; GO:0032787;…							0	3.352	1.191	0.237	0.659	16.534	2.083	35.723	1.846	0.83672	0.877599	0.560995	0.240593	0.846103	0.445616	0.695338	0.762085	55.77	26.39	66.65	16.37	50.05	87.89	88.2	34.05	3.7094e+07	1.16694e+07	2.86034e+07
Master Protein	F2D6R8	Fructose-bisphosphate aldolase OS=Hordeum vulgare subsp. vulgare OX=112509 PE=2 SV=1	30	13	115	13	385	41.5	6.8	13	other metabolic processes		other molecular function	Pf00274	[GO:0004332]; GO:0016832; GO:0016830; GO:0016829; GO:0003824; GO:0003674 [GO:0006096]; GO:0006090; GO:0006091; GO:0016052; GO:0019364; GO:0046032; GO:0046034; GO:0046496; GO:0032787; GO:0044237; GO:0005975; GO:1901575; GO:0009166; GO:0019362; GO:0072526; GO:0009154; GO:0009181; GO:0046031; GO:0009150; GO:0009205; GO:0019752; GO:0008152; GO:0009987; GO:0044238; GO:0071704; GO:0009056; GO:0009117; …							0	3.58	1.376	0.484	1.319	22.546	1.36	41.833	1.038	0.911493	0.994132	0.823619	0.967942	0.827069	0.632615	0.652325	0.973519	75.58	30.38	63.79	7.09	42.84	36.69	27.16	32.69	7.37286e+07	2.82126e+07	6.25256e+07
Master Protein	M0WLI6	phosphoglycerate mutase (2,3-diphosphoglycerate-independent) OS=Hordeum vulgare subsp. vulgare OX=112509 PE=3 SV=1	51	24	114	24	557	60.6	5.6	24	other metabolic processes	other cell component	other molecular function	Pf01676, Pf06415	[GO:0005737]; GO:0110165; GO:0005622; GO:0005575 [GO:0006007]; GO:0006006; GO:0019320; GO:0019318; GO:0046365; GO:0005996; GO:0016052; GO:0044282; GO:0005975; GO:0044281; GO:1901575; GO:0009056; GO:0044238; GO:0071704; GO:0008152; GO:0008150 [GO:0006096]; GO:0006090; GO:0006091; GO:0016052; GO:0019364; GO:0046032; GO:0046034; GO:0046496; GO:0032787; GO:0044237; GO:0005975; GO:1901575; GO:0009166;…							0	6.932	1.298	0.246	1.51	33.306	0.23	40.387	1.442	0.397995	0.962816	0.607646	0.816851	0.794936	0.824278	0.660418	0.886412	36.83	39.43	36.22	13.77	14.89	34.76	69.1	27.57	2.74885e+07	3.2109e+06	2.21901e+07
Master Protein	F2D284	Protein disulfide-isomerase OS=Hordeum vulgare subsp. vulgare OX=112509 PE=2 SV=1	52	31	114	31	513	56.4	5.1	31		ER/Golgi	other molecular function	Pf00085, Pf13848	[GO:0003756]; GO:0016864; GO:0140096; GO:0016860; GO:0003824; GO:0016853; GO:0003674 [GO:0005788]; GO:0070013; GO:0005783; GO:0043233; GO:0043229; GO:0043231; GO:0005737; GO:0012505; GO:0031974; GO:0043226; GO:0005622; GO:0043227; GO:0110165; GO:0005575							0	4.323	1.69	0.56	1.2	33.995	4.698	29.473	1.991	0.958523	0.78774	0.675948	0.988445	0.793526	0.157207	0.739484	0.713406	61.24	37.1	99.77	16.51	42.01	67.96	130.6	28.78	2.58624e+07	4.74944e+06	1.52246e+07
Master Protein	F2DY97	Predicted protein OS=Hordeum vulgare subsp. vulgare OX=112509 PE=2 SV=1	45	32	114	32	789	86.6	7.85	32	protein metabolism;other metabolic processes		nucleic acid binding activity	Pf02847, Pf02854	[GO:0003723]; GO:0003676; GO:0097159; GO:0005488; GO:0003674 [GO:0003743]; GO:0008135; GO:0006413; GO:0090079; GO:0006412; GO:0044237; GO:0003676; GO:0045182; GO:0009059; GO:0019538; GO:0043043; GO:0010467; GO:0008152; GO:0009987; GO:0097159; GO:0003674; GO:0006417; GO:0043170; GO:0044249; GO:1901576; GO:0044238; GO:1901564; GO:0006518; GO:0043604; GO:1901566; GO:0008150; GO:0005488; GO:0010608; …							0	2.367	1.114	0.402	1.158	1.036	0.367	3.362	0.689	0.393871	0.749213	0.969942	0.999946	0.853222	0.968014	0.917197	0.973519	121.19	41.92	89.17	21.42	35.3	102.03	40.03	28.01	7.96089e+06	7.41743e+06	9.53636e+06
Master Protein	Q93XI6	Mitochondrial aldehyde dehydrogenase ALDH2 OS=Hordeum vulgare OX=4513 GN=ALDH2 PE=2 SV=1	50	27	113	27	549	59.3	6.7	27	other biological processes		other molecular function	Pf00171	[GO:0004029]; GO:0004030; GO:0016620; GO:0016903; GO:0016491; GO:0003824; GO:0003674 [GO:0070887]; GO:0042221; GO:0051716; GO:0050896; GO:0009987; GO:0008150		ALDH2	Q93XI6	HORVU			0	4.987	1.511	0.514	1.15	18.975	0.808	25.681	1.457	0.817114	0.944482	0.768148	0.996404	0.840293	0.824066	0.766407	0.884024	36.11	36.74	85.07	11.48	46.32	48.82	35.31	23.73	3.16917e+07	7.57986e+06	2.08028e+07
Master Protein Candidate	F2EGK6	Histone H2B OS=Hordeum vulgare subsp. vulgare OX=112509 PE=2 SV=1	64	19	113	19	152	16.5	10.02	19		nucleus;other cell component	nucleic acid binding activity;other molecular function	Pf00125	[GO:0000786]; GO:0032993; GO:0000785; GO:0032991; GO:0005694; GO:0005575; GO:0043232; GO:0043228; GO:0043229; GO:0043226; GO:0005622; GO:0110165 [GO:0003677]; GO:0003676; GO:0097159; GO:0005488; GO:0003674 [GO:0005634]; GO:0043231; GO:0043227; GO:0043229; GO:0043226; GO:0005622; GO:0110165; GO:0005575 [GO:0030527]; GO:0005198; GO:0003674 [GO:0046982]; GO:0046983; GO:0005515; GO:0005488; GO:0003674							0	3.99	1.14	0.219	1.016	0.016	0.01	0.027	0.019	0.995205	0.81769	0.465426	0.967942	0.0432949	2.73179e-17	0.0189823	7.75058e-06	40.2	75.16	20.21	19.91	91.39	18.71	18.47	38.88	3.06484e+06	730882	4.53811e+06
Master Protein	P0CG86	Ubiquitin-ribosomal protein eS31z fusion protein OS=Hordeum vulgare OX=4513 GN=MUB1 PE=3 SV=1	38	9	113	9	155	17.6	9.8	9	protein metabolism;other metabolic processes	translational apparatus;nucleus;other cell component	nucleic acid binding activity;other molecular function	Pf00240, Pf01599	[GO:0003729]; GO:0003723; GO:0003676; GO:0097159; GO:0005488; GO:0003674 [GO:0003735]; GO:0005198; GO:0003674 [GO:0005634]; GO:0043231; GO:0043227; GO:0043229; GO:0043226; GO:0005622; GO:0110165; GO:0005575 [GO:0005840]; GO:0043232; GO:0043228; GO:0043229; GO:0043226; GO:0005622; GO:0110165; GO:0005575 [GO:0006412]; GO:0009059; GO:0019538; GO:0043043; GO:0010467; GO:0043170; GO:0044249; GO:190157…		MUB1	O82079; P03993; P0CG86; P22277; P69314	HORVU			0	2.857	1.247	0.519	1.039	1.381	0.119	2.748	0.683	0.649209	0.924118	0.760046	0.976468	0.879361	0.571414	0.882138	0.973519	86.56	23.76	69.26	14.96	48.59	66.36	54.7	45.6	1.80911e+07	6.64218e+06	1.38297e+07
Master Protein	F2EGI1	Predicted protein OS=Hordeum vulgare subsp. vulgare OX=112509 PE=2 SV=1	82	22	113	22	244	26.8	6.32	22	stress response			Pf00011	[GO:0009408]; GO:0006950; GO:0009266; GO:0050896; GO:0009628; GO:0008150							0	0.083	0.78	0.211	0.011		0.16	100	0.44	2.92684e-17	0.518882	0.425544	1.27554e-16		0.690502	3.22282e-17	0.835471	0	32.4	84.96	103.99		58.25		54.73	153027	1.47945e+07	224584
Master Protein	A0A8I6WQK2	Histone H2B OS=Hordeum vulgare subsp. vulgare OX=112509 PE=3 SV=1	64	19	113	19	152	16.6	10.05	19		nucleus;other cell component	nucleic acid binding activity;other molecular function	Pf00125	[GO:0000786]; GO:0032993; GO:0000785; GO:0032991; GO:0005694; GO:0005575; GO:0043232; GO:0043228; GO:0043229; GO:0043226; GO:0005622; GO:0110165 [GO:0003677]; GO:0003676; GO:0097159; GO:0005488; GO:0003674 [GO:0005634]; GO:0043231; GO:0043227; GO:0043229; GO:0043226; GO:0005622; GO:0110165; GO:0005575 [GO:0030527]; GO:0005198; GO:0003674 [GO:0046982]; GO:0046983; GO:0005515; GO:0005488; GO:0003674							0	3.99	1.14	0.219	1.016	0.016	0.01	0.027	0.019	0.995205	0.81769	0.465426	0.967942	0.0432949	2.73179e-17	0.0189823	7.75058e-06	40.2	75.16	20.21	19.91	91.39	18.71	18.47	38.88	3.06484e+06	730882	4.53811e+06
Master Protein Candidate	P0CG87	Ubiquitin-ribosomal protein eS31y fusion protein OS=Hordeum vulgare OX=4513 GN=MUB2 PE=3 SV=1	38	9	113	9	155	17.7	9.8	9	protein metabolism;other metabolic processes	translational apparatus;nucleus;other cell component	nucleic acid binding activity;other molecular function	Pf00240, Pf01599	[GO:0003729]; GO:0003723; GO:0003676; GO:0097159; GO:0005488; GO:0003674 [GO:0003735]; GO:0005198; GO:0003674 [GO:0005634]; GO:0043231; GO:0043227; GO:0043229; GO:0043226; GO:0005622; GO:0110165; GO:0005575 [GO:0005840]; GO:0043232; GO:0043228; GO:0043229; GO:0043226; GO:0005622; GO:0110165; GO:0005575 [GO:0006412]; GO:0009059; GO:0019538; GO:0043043; GO:0010467; GO:0043170; GO:0044249; GO:190157…		MUB2	O82079; P03993; P0CG87; P22277; P69314				0	2.857	1.247	0.519	1.039	1.381	0.119	2.748	0.683	0.649209	0.924118	0.760046	0.976468	0.879361	0.571414	0.882138	0.973519	86.56	23.76	69.26	14.96	48.59	66.36	54.7	45.6	1.80911e+07	6.64218e+06	1.38297e+07
Master Protein	A0A8I6XTR1	Vacuolar proton pump subunit B OS=Hordeum vulgare subsp. vulgare OX=112509 PE=3 SV=1	51	23	112	23	488	54.2	5.2	23	other metabolic processes;transport	other membranes	transporter activity;other molecular function	Pf00006, Pf02874	[GO:0005524]; GO:0032559; GO:0035639; GO:0030554; GO:0032555; GO:0043168; GO:1901265; GO:1901363; GO:0017076; GO:0032553; GO:0043167; GO:0097159; GO:0036094; GO:0000166; GO:0097367; GO:0005488; GO:0003674 [GO:0033180]; GO:0033178; GO:0033176; GO:0098796; GO:0016469; GO:0032991; GO:0016020; GO:1904949; GO:0005575; GO:0110165; GO:1902494 [GO:0046034]; GO:0009150; GO:0009205; GO:0006163; GO:0009259;…							0	3.203	1.609	0.721	1.235	9.526	1.483	15.15	0.702	0.783943	0.880679	0.384654	0.988445	0.896774	0.59479	0.865473	0.975953	92.43	41.3	94.92	40.25	43.7	82.82	90.82	23.79	2.78385e+07	9.19037e+06	1.9107e+07
Master Protein Candidate	F2CQQ3	Vacuolar proton pump subunit B OS=Hordeum vulgare subsp. vulgare OX=112509 PE=2 SV=1	51	23	112	23	488	54.2	5.16	23	other metabolic processes;transport	other membranes	transporter activity;other molecular function	Pf00006, Pf02874	[GO:0005524]; GO:0032559; GO:0035639; GO:0030554; GO:0032555; GO:0043168; GO:1901265; GO:1901363; GO:0017076; GO:0032553; GO:0043167; GO:0097159; GO:0036094; GO:0000166; GO:0097367; GO:0005488; GO:0003674 [GO:0033180]; GO:0033178; GO:0033176; GO:0098796; GO:0016469; GO:0032991; GO:0016020; GO:1904949; GO:0005575; GO:0110165; GO:1902494 [GO:0046034]; GO:0009150; GO:0009205; GO:0006163; GO:0009259;…							0	3.203	1.609	0.721	1.235	9.526	1.483	15.15	0.702	0.783943	0.880679	0.384654	0.988445	0.896774	0.59479	0.865473	0.975953	92.43	41.3	94.92	40.25	43.7	82.82	90.82	23.79	2.78385e+07	9.19037e+06	1.9107e+07
Master Protein Candidate	A0A8I6XW76	Vacuolar proton pump subunit B OS=Hordeum vulgare subsp. vulgare OX=112509 PE=3 SV=1	51	23	112	23	488	54.3	5.2	23	other metabolic processes;transport	other membranes	transporter activity;other molecular function	Pf00006, Pf02874	[GO:0005524]; GO:0032559; GO:0035639; GO:0030554; GO:0032555; GO:0043168; GO:1901265; GO:1901363; GO:0017076; GO:0032553; GO:0043167; GO:0097159; GO:0036094; GO:0000166; GO:0097367; GO:0005488; GO:0003674 [GO:0033180]; GO:0033178; GO:0033176; GO:0098796; GO:0016469; GO:0032991; GO:0016020; GO:1904949; GO:0005575; GO:0110165; GO:1902494 [GO:0046034]; GO:0009150; GO:0009205; GO:0006163; GO:0009259;…							0	3.203	1.609	0.721	1.235	9.526	1.483	15.15	0.702	0.783943	0.880679	0.384654	0.988445	0.896774	0.59479	0.865473	0.975953	92.43	41.3	94.92	40.25	43.7	82.82	90.82	23.79	2.78385e+07	9.19037e+06	1.9107e+07
Master Protein	M0WE81	Uncharacterized protein OS=Hordeum vulgare subsp. vulgare OX=112509 PE=4 SV=1	37	57	112	57	1785	200.7	4.73	57		other membranes			[GO:0016020]; GO:0110165; GO:0005575							0	3.276	1.181	1.311	3.869	8.124	0.578	0.534	0.466	0.807191	0.865826	0.0255471	0.000236166	0.917234	0.926181	0.50557	0.86682	72.03	38.99	66.53	44.05	92.13	69.45	30.7	50.69	7.98277e+06	2.33975e+06	7.07349e+06
Master Protein Candidate	Q40079	V-type proton ATPase subunit B 2 OS=Hordeum vulgare OX=4513 PE=2 SV=1	52	23	112	23	483	53.7	5.24	23	other metabolic processes;transport	other membranes	transporter activity;other molecular function	Pf00006, Pf02874	[GO:0005524]; GO:0032559; GO:0035639; GO:0030554; GO:0032555; GO:0043168; GO:1901265; GO:1901363; GO:0017076; GO:0032553; GO:0043167; GO:0097159; GO:0036094; GO:0000166; GO:0097367; GO:0005488; GO:0003674 [GO:0033180]; GO:0033178; GO:0033176; GO:0098796; GO:0016469; GO:0032991; GO:0016020; GO:1904949; GO:0005575; GO:0110165; GO:1902494 [GO:0046034]; GO:0009150; GO:0009205; GO:0006163; GO:0009259;…							0	3.203	1.609	0.721	1.235	9.526	1.483	15.15	0.702	0.783943	0.880679	0.384654	0.988445	0.896774	0.59479	0.865473	0.975953	92.43	41.3	94.92	40.25	43.7	82.82	90.82	23.79	2.78385e+07	9.19037e+06	1.9107e+07
Master Protein	A0A8I6YKU0	C2 NT-type domain-containing protein OS=Hordeum vulgare subsp. vulgare OX=112509 PE=4 SV=1	38	26	108	26	882	94	5.14	26				Pf10358, Pf21745								0	2.595	1.138	0.26	1.173	0.662	0.119	1.82	0.443	0.531771	0.827698	0.668729	0.996471	0.82645	0.571414	0.832013	0.837027	100.85	25.72	55.56	41.51	59.92	71.28	67.96	46.03	3.55641e+06	629614	3.03389e+06
Master Protein	A0A8I6YAA2	Lipoxygenase OS=Hordeum vulgare subsp. vulgare OX=112509 PE=3 SV=1	41	33	108	33	878	99.1	6.16	33	other metabolic processes		other molecular function	Pf00305, Pf01477	[GO:0006633]; GO:0006631; GO:0008610; GO:0072330; GO:0032787; GO:0044255; GO:0006629; GO:1901576; GO:0046394; GO:0019752; GO:0044237; GO:0044238; GO:0071704; GO:0009058; GO:0016053; GO:0043436; GO:0008152; GO:0009987; GO:0006082; GO:0044249; GO:0044283; GO:0008150; GO:0044281 [GO:0016702]; GO:0016701; GO:0051213; GO:0016491; GO:0003824; GO:0003674 [GO:0031408]; GO:0031407; GO:0046394; GO:0019752;…							0	8.693	1.481	0.577	3.219	8.568	0.145	32.26	0.576	0.163939	0.961964	0.767967	0.00307122	0.908525	0.652958	0.723426	0.954226	22.88	30.03	15.51	30.55	23.95	23.01	13.86	46.34	9.62404e+06	206671	6.05357e+06
Master Protein	F2DQ10	26S proteasome non-ATPase regulatory subunit 2 homolog OS=Hordeum vulgare subsp. vulgare OX=112509 PE=2 SV=1	36	27	107	27	898	98.1	5.19	27	protein metabolism;other metabolic processes;other biological processes	nucleus;other cell component	enzyme regulator activity	Pf01851, Pf17781, Pf18051	[GO:0005634]; GO:0043231; GO:0043227; GO:0043229; GO:0043226; GO:0005622; GO:0110165; GO:0005575 [GO:0008540]; GO:0032991; GO:0005838; GO:0005575; GO:0022624; GO:0000502; GO:0005622; GO:0140535; GO:1905369; GO:0110165; GO:1905368; GO:1902494 [GO:0030234]; GO:0098772; GO:0003674 [GO:0034515]; GO:0043232; GO:0005737; GO:0043228; GO:0043229; GO:0110165; GO:0005622; GO:0043226; GO:0005575 [GO:0042176…							0	4.962	1.268	0.22	0.981	4.524	0.453	13.518	1.004	0.823776	0.943106	0.475604	0.937086	0.982313	0.991942	0.887535	0.973519	64.95	39.01	73.85	18.1	28.13	79.62	50.04	26.26	8.86807e+06	1.94665e+06	7.03359e+06
Master Protein	P13194	Photosystem I reaction center subunit IV, chloroplastic OS=Hordeum vulgare OX=4513 GN=PSAE PE=1 SV=2	56	9	106	9	147	15.4	9.82	9	other metabolic processes	other membranes		Pf02427	[GO:0009535]; GO:0031968; GO:0055035; GO:0009534; GO:0019867; GO:0098588; GO:0031967; GO:0042170; GO:0042651; GO:0031976; GO:0009507; GO:0016020; GO:0031090; GO:0031975; GO:0043227; GO:0043229; GO:0009526; GO:0034357; GO:0009579; GO:0009536; GO:0110165; GO:0043226; GO:0005622; GO:0043232; GO:0043231; GO:0005737; GO:0005575; GO:0043228 [GO:0009538]; GO:0098796; GO:0009522; GO:0032991; GO:0016020; …		PSAE	P13194	HORVU			0	5.189	2.291	0.554	1.188	11.197	1.696	15.797	0.936	0.777509	0.0861615	0.686544	0.988445	0.87729	0.533397	0.858174	0.983763	55.99	28.98	33.85	18.99	13.76	31.64	14.87	43.93	9.53927e+07	1.69622e+07	3.68463e+07
Master Protein	Q96468	2-Cys peroxiredoxin BAS1, chloroplastic (Fragment) OS=Hordeum vulgare OX=4513 GN=BAS1 PE=2 SV=1	66	16	106	16	210	23.3	5.69	16	other biological processes	other cell component	other molecular function	Pf00578, Pf10417	[GO:0009507]; GO:0009536; GO:0043231; GO:0005737; GO:0043227; GO:0043229; GO:0110165; GO:0005622; GO:0043226; GO:0005575 [GO:0140824]; GO:0051920; GO:0004601; GO:0016209; GO:0016684; GO:0003674; GO:0098869; GO:0016491; GO:1990748; GO:0003824; GO:0009987; GO:0098754; GO:0097237; GO:0008150; GO:0009636; GO:0070887; GO:0042221; GO:0051716; GO:0050896		BAS1	Q96468				0	3.699	1.414	0.361	0.966	15.334	2.115	51.717	1.656	0.934414	0.989845	0.964716	0.925128	0.847653	0.439278	0.595812	0.805667	34.65	15.98	50.39	11.48	39.64	37.72	39.04	21.75	1.03414e+08	4.79479e+07	6.86911e+07
Master Protein	F2CRP7	Predicted protein OS=Hordeum vulgare subsp. vulgare OX=112509 PE=2 SV=1	42	21	105	21	535	58.7	7.12	21	other metabolic processes			Pf01764	[GO:0006629]; GO:0044238; GO:0071704; GO:0008152; GO:0008150							0	9.137	2.129	0.887	12.373	4.626	0.264	10.017	0.627	0.129349	0.196065	0.189543	1.27554e-16	0.977149	0.869371	0.937851	0.964242	93.61	41.78	102.49	31.62	44.95	132.43	77.62	59.68	4.69499e+07	2.08915e+06	2.46288e+07
Master Protein	F2CUI8	Predicted protein OS=Hordeum vulgare subsp. vulgare OX=112509 PE=2 SV=1	53	15	105	15	316	31.7	9.48	15	transport	other membranes		Pf00153	[GO:0015711]; GO:0071702; GO:0006810; GO:0051234; GO:0051179; GO:0008150 [GO:0015748]; GO:0071702; GO:0006810; GO:0051234; GO:0051179; GO:0008150 [GO:0016020]; GO:0110165; GO:0005575 [GO:0055085]; GO:0006810; GO:0009987; GO:0051234; GO:0008150; GO:0051179 [GO:0071705]; GO:0006810; GO:0051234; GO:0051179; GO:0008150							0	2.683	1.219	0.47	1.067	0.774	0.297	1.634	0.522	0.563626	0.913454	0.849632	0.986624	0.839103	0.901385	0.78567	0.9153	61.16	31.94	71.99	65.41	35.79	64.33	65.08	36.03	9.80452e+06	3.10425e+06	8.41665e+06
Master Protein	A0A8I7B9K7	Plasma membrane-associated cation-binding protein 1 OS=Hordeum vulgare subsp. vulgare OX=112509 PE=4 SV=1	54	19	104	19	290	31.1	5.99	19		plasma membrane;other membranes		Pf05558	[GO:0005886]; GO:0016020; GO:0071944; GO:0110165; GO:0005575							0	3.388	0.958	0.455	1.495	2.215	0.692	6.052	0.844	0.851823	0.33755	0.877004	0.83047	0.943069	0.87321	0.999507	0.998315	37.01	43.27	69.26	13.78	37.23	70.12	46.2	18.94	2.43143e+07	5.29399e+06	2.69268e+07
Master Protein	F2D4I5	alanine--glyoxylate transaminase OS=Hordeum vulgare subsp. vulgare OX=112509 PE=2 SV=1	46	18	104	18	401	43.8	8.06	18			other molecular function	Pf00266	[GO:0008453]; GO:0008483; GO:0016769; GO:0016740; GO:0003824; GO:0003674							0	3.924	1.36	0.504	1.198	13.994	0.956	12.985	0.82	0.977104	0.989845	0.782927	0.988445	0.858605	0.76555	0.890489	0.99801	80.99	33.07	96.25	15.85	35.1	78.33	35.37	27.85	6.51909e+07	1.58603e+07	4.15044e+07
Master Protein	A0A8F4M887	ATP synthase subunit b, chloroplastic OS=Hordeum vulgare f. agriocrithon OX=191506 GN=atpF PE=3 SV=1	51	17	104	17	183	21	9.61	17	other metabolic processes;transport	other membranes	transporter activity	Pf00430	[GO:0009535]; GO:0031968; GO:0055035; GO:0009534; GO:0019867; GO:0098588; GO:0031967; GO:0042170; GO:0042651; GO:0031976; GO:0009507; GO:0016020; GO:0031090; GO:0031975; GO:0043227; GO:0043229; GO:0009526; GO:0034357; GO:0009579; GO:0009536; GO:0110165; GO:0043226; GO:0005622; GO:0043232; GO:0043231; GO:0005737; GO:0005575; GO:0043228 [GO:0045263]; GO:0033177; GO:0005622; GO:0045259; GO:0098796; …		atpF	A0A8F4M887				0	5.432	1.43	0.37	1.137	2.381	0.662	5.868	0.916	0.724677	0.982501	0.98266	0.989625	0.945044	0.886254	0.992286	0.9853	41.16	21.01	35.91	22.88	42.5	57.6	19.97	35.81	5.35049e+07	1.17285e+07	4.01608e+07
Master Protein	A0A218LNI3	Photosystem II D2 protein OS=Hordeum vulgare OX=4513 GN=psbD PE=3 SV=1	29	9	103	9	353	39.5	5.55	9	other metabolic processes	other membranes	other molecular function	Pf00124	[GO:0005506]; GO:0046914; GO:0046872; GO:0043169; GO:0043167; GO:0036094; GO:0005488; GO:0003674 [GO:0009523]; GO:0009521; GO:0098796; GO:0034357; GO:0032991; GO:0016020; GO:0009579; GO:0005575; GO:0110165; GO:0043232; GO:0043228; GO:0043229; GO:0043226; GO:0005622 [GO:0009535]; GO:0031968; GO:0055035; GO:0009534; GO:0019867; GO:0098588; GO:0031967; GO:0042170; GO:0042651; GO:0031976; GO:0009507;…		psbD	A0A218LNI3				0	32.265	1.401	0.151	1.877	4.055	0.395	8.269	2.221	3.34426e-06	0.993297	0.131263	0.378742	0.997751	0.984075	0.962991	0.638093	38.44	27.86	45.42	35.99	75.32	77.43	45.63	114.45	1.04954e+08	5.05399e+06	7.75318e+07
Master Protein	E0A9F0	Methionine aminopeptiase OS=Hordeum vulgare OX=4513 PE=2 SV=1	41	19	102	19	394	43.3	7.03	19				Pf00557								0	8.234	1.569	0.164	0.959	0.172	0.027	0.472	0.154	0.312697	0.907023	0.274042	0.909014	0.541825	0.0821588	0.468041	0.171682	49.69	26.32	43.75	31.03	29.25	9.2	32.06	28.47	2.27688e+06	74928.3	2.12806e+06
Master Protein	A0A8I6X1I0	Uncharacterized protein OS=Hordeum vulgare subsp. vulgare OX=112509 PE=3 SV=1	33	26	102	26	684	72.9	5.15	26	protein metabolism;other metabolic processes		other molecular function	Pf00012	[GO:0005524]; GO:0032559; GO:0035639; GO:0030554; GO:0032555; GO:0043168; GO:1901265; GO:1901363; GO:0017076; GO:0032553; GO:0043167; GO:0097159; GO:0036094; GO:0000166; GO:0097367; GO:0005488; GO:0003674 [GO:0051082]; GO:0005515; GO:0005488; GO:0003674 [GO:0140662]; GO:0044183; GO:0140657; GO:0003674; GO:0006457; GO:0009987; GO:0051604; GO:0008150; GO:0019538; GO:0010467; GO:0043170; GO:0044238;…							0	4.749	1.365	0.239	0.705	15.532	1.747	17.189	1.852	0.87952	0.991798	0.568665	0.352293	0.847653	0.521141	0.838484	0.760519	60.61	22.05	71.91	20.11	52.21	36.01	81	40.55	1.94587e+07	5.47898e+06	1.69216e+07
Master Protein	F2CQJ5	Elongation factor G, chloroplastic OS=Hordeum vulgare subsp. vulgare OX=112509 PE=2 SV=1	36	28	102	28	769	84.1	5.33	28	protein metabolism;other metabolic processes	other cell component	nucleic acid binding activity;other molecular function	Pf00009, Pf00679, Pf03144, Pf03764, Pf14492	[GO:0003746]; GO:0008135; GO:0006414; GO:0090079; GO:0006412; GO:0009059; GO:0003676; GO:0045182; GO:0019538; GO:0043043; GO:0010467; GO:0043170; GO:0044249; GO:1901576; GO:0097159; GO:0003674; GO:0006417; GO:0044238; GO:1901564; GO:0006518; GO:0043604; GO:1901566; GO:0071704; GO:0009058; GO:0044237; GO:0005488; GO:0010608; GO:0034248; GO:0051246; GO:0008152; GO:0006807; GO:0043603; GO:0044271; G…							0	20.108	1.258	0.128	2.509	24.827	0.144	26.755	0.955	0.000486648	0.936991	0.0592628	0.0480633	0.819771	0.65139	0.757654	0.980214	14.19	40.03	22.12	14.56	55.84	43.77	101.75	41.35	1.9253e+07	467566	1.52929e+07
Master Protein	A0A8I6XMW4	Carbamoyl-phosphate synthase (glutamine-hydrolyzing) OS=Hordeum vulgare subsp. vulgare OX=112509 PE=3 SV=1	33	34	101	34	1172	127.6	6	34	other metabolic processes		other molecular function	Pf02142, Pf02786, Pf02787	[GO:0005524]; GO:0032559; GO:0035639; GO:0030554; GO:0032555; GO:0043168; GO:1901265; GO:1901363; GO:0017076; GO:0032553; GO:0043167; GO:0097159; GO:0036094; GO:0000166; GO:0097367; GO:0005488; GO:0003674 [GO:0016874]; GO:0003824; GO:0003674 [GO:0044205]; GO:0006222; GO:0009174; GO:0009220; GO:0046049; GO:0009130; GO:0009156; GO:0009173; GO:0006221; GO:0009218; GO:0009260; GO:0009124; GO:0009129;…							0	5.751	1.558	0.319	1.47	15.377	1.035	8.664	1.346	0.652296	0.916846	0.866342	0.857621	0.847653	0.737009	0.959219	0.914194	41.81	19.61	40.12	10.49	71.98	59.14	16.34	26.34	1.56405e+07	6.825e+06	9.74802e+06
Master Protein	A0A8I6XY80	signal-recognition-particle GTPase OS=Hordeum vulgare subsp. vulgare OX=112509 PE=3 SV=1	42	28	100	28	554	60.8	9.77	28	other biological processes	translational apparatus	nucleic acid binding activity;other molecular function	Pf00448, Pf02881, Pf02978	[GO:0003924]; GO:0017111; GO:0016462; GO:0016818; GO:0016817; GO:0016787; GO:0003824; GO:0003674 [GO:0005525]; GO:0032561; GO:0035639; GO:0019001; GO:0032555; GO:0043168; GO:1901265; GO:1901363; GO:0017076; GO:0032553; GO:0043167; GO:0097159; GO:0036094; GO:0000166; GO:0097367; GO:0005488; GO:0003674 [GO:0005786]; GO:0048500; GO:1990904; GO:0005737; GO:0032991; GO:0110165; GO:0005622; GO:0005575 …							0	0.962	1.192	0.895	0.992	0.037	0.1	0.163	0.116	0.0371156	0.917423	0.517582	0.967416	0.12711	0.494103	0.193237	0.0715365	137.72	30.84	22.37	31.16	27	8.58	52.85	87.41	1.60515e+06	130367	1.24403e+06
Master Protein	A0A287L3J7	Uncharacterized protein OS=Hordeum vulgare subsp. vulgare OX=112509 PE=4 SV=1	38	30	100	30	903	102.9	6.64	30		other cell component		Pf12569, Pf13414	[GO:0005737]; GO:0110165; GO:0005622; GO:0005575							0	2.411	1.168	0.508	1.143	0.089	0.166	0.387	0.155	0.664363	0.907023	0.844847	0.988445	0.326806	0.708625	0.407724	0.172622	200.8	50.03	51.86	34.35	33.59	24.03	54.23	33.53	1.54651e+06	533592	1.35471e+06
Master Protein	A0A8I6Z530	Aconitate hydratase OS=Hordeum vulgare subsp. vulgare OX=112509 PE=3 SV=1	32	22	99	22	984	106.8	7.14	22	other metabolic processes		other molecular function	Pf00330, Pf00694	[GO:0006807]; GO:0008152; GO:0008150 [GO:0016836]; GO:0016835; GO:0016829; GO:0003824; GO:0003674 [GO:0043436]; GO:0006082; GO:0044237; GO:0044281; GO:0071704; GO:0008152; GO:0009987; GO:0008150 [GO:0046872]; GO:0043169; GO:0043167; GO:0036094; GO:0005488; GO:0003674 [GO:0051539]; GO:0051536; GO:0051540; GO:0036094; GO:0005488; GO:0003674							0	5.104	1.159	0.283	1.317	26.515	0.379	22.634	1.408	0.790842	0.829831	0.76229	0.967942	0.808196	0.97476	0.791992	0.895905	50.98	34.19	55.51	30.57	39.09	47.45	205.24	24.81	1.64929e+07	2.82882e+06	1.31352e+07
Master Protein	M0WFD2	Heat shock 70 kDa protein, mitochondrial OS=Hordeum vulgare subsp. vulgare OX=112509 PE=3 SV=1	44	25	99	25	688	73.7	5.85	25	protein metabolism;other metabolic processes		other molecular function	Pf00012	[GO:0005524]; GO:0032559; GO:0035639; GO:0030554; GO:0032555; GO:0043168; GO:1901265; GO:1901363; GO:0017076; GO:0032553; GO:0043167; GO:0097159; GO:0036094; GO:0000166; GO:0097367; GO:0005488; GO:0003674 [GO:0051082]; GO:0005515; GO:0005488; GO:0003674 [GO:0140662]; GO:0044183; GO:0140657; GO:0003674; GO:0006457; GO:0009987; GO:0051604; GO:0008150; GO:0019538; GO:0010467; GO:0043170; GO:0044238;…							0	4.258	1.177	0.285	0.87	10.307	1.313	17.382	1.685	0.968622	0.86288	0.766164	0.782676	0.886135	0.647057	0.837484	0.794641	65.89	34	87.42	32.48	49.95	74.7	61.36	33.38	1.32002e+07	3.29969e+06	1.24072e+07
Master Protein	F2D927	H(+)-exporting diphosphatase OS=Hordeum vulgare subsp. vulgare OX=112509 PE=2 SV=1	23	19	99	19	771	80.1	5.2	19	transport	other membranes	transporter activity;other molecular function	Pf03030	[GO:0004427]; GO:0016462; GO:0016818; GO:0016817; GO:0016787; GO:0003824; GO:0003674 [GO:0009678]; GO:0015078; GO:0015399; GO:0022853; GO:0008324; GO:0022890; GO:1902600; GO:0022804; GO:0015075; GO:0098655; GO:0015318; GO:0098662; GO:0022857; GO:0034220; GO:0006812; GO:0098660; GO:0005215; GO:0055085; GO:0006811; GO:0003674; GO:0006810; GO:0009987; GO:0051234; GO:0008150; GO:0051179 [GO:0016020];…							0	2.287	1.012	0.436	1.124	5.414	1.288	5.143	0.793	0.349134	0.491588	0.916073	0.988445	0.964297	0.652958	0.975922	0.99262	39.67	35.26	64.04	14.68	34.36	120.44	44.29	52.94	1.85812e+07	7.97113e+06	1.59441e+07
Master Protein Candidate	A0A8I6XXP7	Heat shock 70 kDa protein, mitochondrial OS=Hordeum vulgare subsp. vulgare OX=112509 PE=3 SV=1	49	25	99	25	620	66.5	5.39	25	protein metabolism;other metabolic processes		other molecular function	Pf00012	[GO:0005524]; GO:0032559; GO:0035639; GO:0030554; GO:0032555; GO:0043168; GO:1901265; GO:1901363; GO:0017076; GO:0032553; GO:0043167; GO:0097159; GO:0036094; GO:0000166; GO:0097367; GO:0005488; GO:0003674 [GO:0051082]; GO:0005515; GO:0005488; GO:0003674 [GO:0140662]; GO:0044183; GO:0140657; GO:0003674; GO:0006457; GO:0009987; GO:0051604; GO:0008150; GO:0019538; GO:0010467; GO:0043170; GO:0044238;…							0	4.258	1.177	0.285	0.87	10.307	1.313	17.382	1.685	0.968622	0.86288	0.766164	0.782676	0.886135	0.647057	0.837484	0.794641	65.89	34	87.42	32.48	49.95	74.7	61.36	33.38	1.32002e+07	3.29969e+06	1.24072e+07
Master Protein	F2D827	Predicted protein OS=Hordeum vulgare subsp. vulgare OX=112509 PE=2 SV=1	41	24	99	24	811	86.9	7.87	24	cell organization and biogenesis;transport	other membranes		Pf01103	[GO:0009658]; GO:0009657; GO:0006996; GO:0016043; GO:0071840; GO:0009987; GO:0008150 [GO:0009707]; GO:0009527; GO:0031969; GO:0031968; GO:0042170; GO:0009941; GO:0019867; GO:0098588; GO:0031967; GO:0031090; GO:0009526; GO:0009507; GO:0016020; GO:0031975; GO:0043227; GO:0043229; GO:0009536; GO:0110165; GO:0043226; GO:0005622; GO:0043231; GO:0005737; GO:0005575 [GO:0045037]; GO:0071806; GO:0072596;…							0	2.96	1.113	0.352	1.121	1.258	0.628	3.953	0.826	0.692285	0.745339	0.946572	0.988445	0.874528	0.905291	0.939122	0.998315	46.79	26.93	42.42	21.55	35.88	76.2	56.26	45.45	5.42384e+06	1.2609e+06	5.26382e+06
Master Protein Candidate	F2CS40	Aconitate hydratase OS=Hordeum vulgare subsp. vulgare OX=112509 PE=2 SV=1	32	22	99	22	984	106.9	7.24	22	other metabolic processes		other molecular function	Pf00330, Pf00694	[GO:0003994]; GO:0016836; GO:0016835; GO:0016829; GO:0003824; GO:0003674 [GO:0006807]; GO:0008152; GO:0008150 [GO:0043436]; GO:0006082; GO:0044237; GO:0044281; GO:0071704; GO:0008152; GO:0009987; GO:0008150 [GO:0046872]; GO:0043169; GO:0043167; GO:0036094; GO:0005488; GO:0003674 [GO:0051539]; GO:0051536; GO:0051540; GO:0036094; GO:0005488; GO:0003674							0	5.104	1.159	0.283	1.317	26.515	0.379	22.634	1.408	0.790842	0.829831	0.76229	0.967942	0.808196	0.97476	0.791992	0.895905	50.98	34.19	55.51	30.57	39.09	47.45	205.24	24.81	1.64929e+07	2.82882e+06	1.31352e+07
Master Protein	A0A8I7BGF7	Mitochondrial ATP synthase OS=Hordeum vulgare subsp. vulgare OX=112509 PE=4 SV=1	61	22	98	22	238	27.2	6.98	22	developmental processes			Pf15704	[GO:0009555]; GO:0048229; GO:0007275; GO:0032501; GO:0048856; GO:0008150; GO:0032502							0	4.335	1.551	0.376	0.989	5.229	1.096	12.081	0.983	0.957763	0.921111	0.993829	0.951461	0.965696	0.715446	0.905932	0.978289	28.12	33.61	18.22	43.61	33.12	38.84	44.5	29.18	1.38296e+07	2.49856e+06	8.88772e+06
Master Protein	F2D8E6	Predicted protein OS=Hordeum vulgare subsp. vulgare OX=112509 PE=2 SV=1	68	18	98	18	277	29.4	9.25	18	transport	other membranes;mitochondrion	transporter activity	Pf01459	[GO:0005741]; GO:0031966; GO:0031968; GO:0031090; GO:0005740; GO:0019867; GO:0098588; GO:0031967; GO:0016020; GO:0043227; GO:0005739; GO:0031975; GO:0043229; GO:0110165; GO:0043226; GO:0043231; GO:0005737; GO:0005622; GO:0005575 [GO:0008308]; GO:0005244; GO:0005253; GO:0005216; GO:0022832; GO:0008509; GO:0015075; GO:0015267; GO:0022836; GO:0098656; GO:0022857; GO:0034220; GO:0022803; GO:0006820; …							0	4.118	1.19	0.264	0.846	0.499	0.201	1.732	0.562	0.988534	0.876517	0.685238	0.731563	0.80503	0.7772	0.795671	0.950811	41.37	62.84	47.48	36.21	51.53	50.21	14.06	39.44	7.56921e+06	1.71637e+06	6.57309e+06
Master Protein	A0A8I6XKL1	MAR-binding filament-like protein 1 OS=Hordeum vulgare subsp. vulgare OX=112509 PE=4 SV=1	46	33	98	33	801	87.7	5.11	33												0	2.355	1.532	0.796	0.953	0.735	0.424	1.538	0.7	0.415442	0.921445	0.277093	0.891622	0.828764	0.998042	0.821272	0.975953	80.65	38.58	91.37	32.66	54.09	65.12	51.28	32.02	4.09623e+06	872907	2.53082e+06
Master Protein	M0Y240	Peptidase A1 domain-containing protein OS=Hordeum vulgare subsp. vulgare OX=112509 PE=3 SV=1	27	12	98	12	495	51.9	8.31	12	protein metabolism		other molecular function	Pf14541, Pf14543	[GO:0004190]; GO:0004175; GO:0070001; GO:0008233; GO:0016787; GO:0140096; GO:0003824; GO:0003674 [GO:0006508]; GO:0019538; GO:0043170; GO:0044238; GO:1901564; GO:0071704; GO:0008152; GO:0006807; GO:0008150							0	3.536	1.002	0.437	1.267	0.533	0.142	0.322	0.27	0.8991	0.461539	0.910826	0.98145	0.80516	0.647057	0.35609	0.528583	101.82	45.71	118.24	15.99	34.03	111.34	47.25	32.08	1.56657e+07	5.68279e+06	1.37536e+07
Master Protein	F2DY59	Predicted protein OS=Hordeum vulgare subsp. vulgare OX=112509 PE=2 SV=1	46	29	97	29	779	88.2	4.98	29	protein metabolism;other metabolic processes;stress response;other biological processes	plasma membrane;other membranes;cytosol;other cell component	other molecular function	Pf00183, Pf13589	[GO:0005524]; GO:0032559; GO:0035639; GO:0030554; GO:0032555; GO:0043168; GO:1901265; GO:1901363; GO:0017076; GO:0032553; GO:0043167; GO:0097159; GO:0036094; GO:0000166; GO:0097367; GO:0005488; GO:0003674 [GO:0005829]; GO:0110165; GO:0005737; GO:0005575; GO:0005622 [GO:0005886]; GO:0016020; GO:0071944; GO:0110165; GO:0005575 [GO:0006457]; GO:0009987; GO:0051604; GO:0008150; GO:0019538; GO:0010467…							0	7.261	1.214	0.179	0.978	10.928	0.787	28.464	2.507	0.338133	0.907023	0.253484	0.930565	0.879094	0.849751	0.744363	0.549807	47.68	36.19	38.75	29.59	34.7	57.7	3.98	52.61	1.05076e+07	1.20197e+06	9.01181e+06
Master Protein	A0A287SNR6	RNA helicase OS=Hordeum vulgare subsp. vulgare OX=112509 PE=4 SV=1	49	24	97	24	635	66.9	7.83	24			nucleic acid binding activity;other molecular function	Pf00270, Pf00271	[GO:0003723]; GO:0003676; GO:0097159; GO:0005488; GO:0003674 [GO:0003724]; GO:0004386; GO:0008186; GO:0140098; GO:0140640; GO:0140657; GO:0003824; GO:0003674 [GO:0005524]; GO:0032559; GO:0035639; GO:0030554; GO:0032555; GO:0043168; GO:1901265; GO:1901363; GO:0017076; GO:0032553; GO:0043167; GO:0097159; GO:0036094; GO:0000166; GO:0097367; GO:0005488; GO:0003674 [GO:0016787]; GO:0003824; GO:0003674							0		1.103	2.961	1.099	0.074	1.205	0.213	0.106		0.836074	0.0162569	0.988445	0.274059	0.678179	0.239046	0.0512584		40.96	0	40.5	35.54	0	44.93	43.46	969134	83227.5	1.02863e+06
Master Protein	F2CU87	thioredoxin-dependent peroxiredoxin OS=Hordeum vulgare subsp. vulgare OX=112509 PE=2 SV=1	41	13	97	13	216	23.2	9.67	13	other biological processes		other molecular function	Pf00578	[GO:0140824]; GO:0051920; GO:0004601; GO:0016209; GO:0016684; GO:0003674; GO:0098869; GO:0016491; GO:1990748; GO:0003824; GO:0009987; GO:0098754; GO:0097237; GO:0008150; GO:0009636; GO:0070887; GO:0042221; GO:0051716; GO:0050896							0	11.492	1.228	0.159	1.235	1.436	0.277	4.292	1.22	0.0365714	0.913454	0.161336	0.988445	0.886023	0.883176	0.954388	0.952793	94.05	21.69	76.32	8.21	21.3	62.89	37.57	35.48	2.13232e+07	2.06428e+06	1.891e+07
Master Protein	A0A8I6XXA7	Polyadenylate-binding protein OS=Hordeum vulgare subsp. vulgare OX=112509 PE=3 SV=1	33	20	96	20	651	70.7	7.42	20		other cell component	nucleic acid binding activity	Pf00076, Pf00658	[GO:0003723]; GO:0003676; GO:0097159; GO:0005488; GO:0003674 [GO:0005737]; GO:0110165; GO:0005622; GO:0005575							0	8.265	1.259	0.224	1.305	0.947	0.106	2.879	0.529	0.205125	0.938027	0.497552	0.969741	0.846656	0.518739	0.889946	0.921376	34.17	41.17	74.61	35.93	36.12	81.87	74.18	32.83	8.4045e+06	887971	6.77807e+06
Master Protein	A0A8I6YLW7	Heat shock cognate 70 kDa protein OS=Hordeum vulgare subsp. vulgare OX=112509 PE=3 SV=1	25	15	96	15	648	71.2	5.21	15	protein metabolism;other metabolic processes		other molecular function	Pf00012	[GO:0005524]; GO:0032559; GO:0035639; GO:0030554; GO:0032555; GO:0043168; GO:1901265; GO:1901363; GO:0017076; GO:0032553; GO:0043167; GO:0097159; GO:0036094; GO:0000166; GO:0097367; GO:0005488; GO:0003674 [GO:0140662]; GO:0044183; GO:0140657; GO:0003674; GO:0006457; GO:0009987; GO:0051604; GO:0008150; GO:0019538; GO:0010467; GO:0043170; GO:0044238; GO:1901564; GO:0009059; GO:0071704; GO:0008152; …							0	3.711	1.277	0.551	2.83	3.252	0.496	10.441	0.738	0.936576	0.94543	0.694477	0.0139872	0.980478	0.971376	0.934248	0.981709	109.7	26.58	118	53.57	34.03	82.08	53.31	19.43	1.67793e+07	3.16135e+06	1.40812e+07
Master Protein	A0A8I7B3H4	argininosuccinate synthase OS=Hordeum vulgare subsp. vulgare OX=112509 PE=3 SV=1	45	24	96	24	475	52.2	7.53	24	other metabolic processes		other molecular function	Pf00764, Pf20979	[GO:0004055]; GO:0016879; GO:0016874; GO:0003824; GO:0003674 [GO:0005524]; GO:0032559; GO:0035639; GO:0030554; GO:0032555; GO:0043168; GO:1901265; GO:1901363; GO:0017076; GO:0032553; GO:0043167; GO:0097159; GO:0036094; GO:0000166; GO:0097367; GO:0005488; GO:0003674 [GO:0006526]; GO:0006525; GO:0009084; GO:1901605; GO:0009064; GO:0170034; GO:0170038; GO:0006520; GO:0019752; GO:1901564; GO:0170033;…							0	3.676	1.385	0.57	1.161	5.334	1.569	21.27	0.996	0.92885	0.999874	0.653588	0.99803	0.964496	0.570525	0.804631	0.975953	47.92	26.79	95.57	19.17	41.61	74.67	32.72	27.7	1.78325e+07	5.09212e+06	1.23662e+07
Master Protein	F2D560	Predicted protein OS=Hordeum vulgare subsp. vulgare OX=112509 PE=2 SV=1	65	18	96	18	211	23	5.39	18				Pf03763, Pf03766								0	3.598	1.394	0.535	1.469	1.549	0.496	2.922	0.648	0.916156	0.996934	0.725786	0.858815	0.896774	0.971834	0.890489	0.966935	27.88	25.96	65.9	15.08	30.23	61.77	61.1	16.18	1.58382e+07	5.21705e+06	1.15461e+07
Master Protein	A0A8I6Y5Z6	MBD domain-containing protein OS=Hordeum vulgare subsp. vulgare OX=112509 PE=4 SV=1	64	28	96	28	482	51.7	4.48	28		nucleus	nucleic acid binding activity	Pf01429	[GO:0003677]; GO:0003676; GO:0097159; GO:0005488; GO:0003674 [GO:0005634]; GO:0043231; GO:0043227; GO:0043229; GO:0043226; GO:0005622; GO:0110165; GO:0005575							0	1.704	1.448	0.516	0.601	0.586	0.416	0.826	0.798	0.175535	0.96907	0.764457	0.147248	0.849765	0.993948	0.618911	0.993552	89.29	43.98	73.21	36.01	34.26	49.8	73.53	32.51	2.32221e+06	725312	1.66861e+06
Master Protein	A0A8I6YAH9	Dynamin-related protein 1C OS=Hordeum vulgare subsp. vulgare OX=112509 PE=3 SV=1	55	30	96	30	610	67.6	8.29	30		other cell component	other molecular function	Pf00350, Pf01031, Pf02212	[GO:0003924]; GO:0017111; GO:0016462; GO:0016818; GO:0016817; GO:0016787; GO:0003824; GO:0003674 [GO:0005525]; GO:0032561; GO:0035639; GO:0019001; GO:0032555; GO:0043168; GO:1901265; GO:1901363; GO:0017076; GO:0032553; GO:0043167; GO:0097159; GO:0036094; GO:0000166; GO:0097367; GO:0005488; GO:0003674 [GO:0005737]; GO:0110165; GO:0005622; GO:0005575							0	1.632	1.116	1.15	1.067	0.198	0.443	0.715	0.247	0.258538	0.834352	0.225752	0.985856	0.585315	0.996225	0.650853	0.455058	30.67	29.92	32.65	23.72	29.91	28.74	24.69	40.72	1.84344e+06	274991	1.39011e+06
Master Protein	F2EBI3	geranylgeranyl diphosphate reductase OS=Hordeum vulgare subsp. vulgare OX=112509 PE=2 SV=1	48	21	95	21	462	50.6	9.1	21	other metabolic processes		other molecular function	Pf01494	[GO:0015979]; GO:0044237; GO:0008152; GO:0009987; GO:0008150 [GO:0015995]; GO:0006779; GO:0015994; GO:0046148; GO:0006778; GO:0033014; GO:0042440; GO:0033013; GO:0018130; GO:0019438; GO:0044271; GO:1901362; GO:1901566; GO:0008152; GO:0006725; GO:0046483; GO:1901360; GO:1901564; GO:0044249; GO:0034641; GO:1901576; GO:0008150; GO:0044237; GO:0071704; GO:0006807; GO:0009058; GO:0009987 [GO:0045550];…							0	10.73	1.295	0.213	1.856	2.398	0.148	7.854	0.972	0.0550765	0.961584	0.43846	0.398534	0.946475	0.66246	0.969223	0.9787	35.88	12.3	55.95	12.35	24.7	29.44	32.79	26.58	1.67227e+07	1.27935e+06	1.16874e+07
Master Protein	A0A8I6XFI1	Glutamate decarboxylase OS=Hordeum vulgare subsp. vulgare OX=112509 PE=3 SV=1	51	24	95	24	495	55.7	5.59	24	other metabolic processes		other molecular function	Pf00282	[GO:0004351]; GO:0016831; GO:0016830; GO:0016829; GO:0003824; GO:0003674 [GO:0006536]; GO:0009064; GO:0043648; GO:0170033; GO:0170039; GO:0019752; GO:1901605; GO:0006520; GO:1901564; GO:0043436; GO:0044238; GO:0071704; GO:0006807; GO:0006082; GO:0008152; GO:0044237; GO:0044281; GO:0008150; GO:0009987 [GO:0030170]; GO:0043168; GO:0070279; GO:0043167; GO:0019842; GO:0097159; GO:1901363; GO:0036094;…							0	3.673	1.711	0.63	1.727	13.575	1.92	13.937	1.082	0.928228	0.76327	0.538647	0.56407	0.860994	0.477575	0.881348	0.966935	55.7	48.19	68.14	42.81	65.65	73.39	63.77	39.86	1.96807e+07	5.03247e+06	1.29757e+07
Master Protein	A0A8I6WEH2	Dihydrolipoyl dehydrogenase OS=Hordeum vulgare subsp. vulgare OX=112509 PE=3 SV=1	60	26	94	26	502	52.8	7.58	26			other molecular function	Pf02852, Pf07992	[GO:0004148]; GO:0016668; GO:0016667; GO:0016491; GO:0003824; GO:0003674 [GO:0050660]; GO:0000166; GO:0043168; GO:1901265; GO:1901363; GO:0043167; GO:0097159; GO:0036094; GO:0005488; GO:0003674							0	2.977	1.381	0.43	0.928	20.285	2.647	44.149	1.562	0.70083	0.998981	0.928204	0.877419	0.828842	0.346645	0.639887	0.842148	80.9	39.3	94.49	36.46	35.3	66.54	66.53	30.66	1.79927e+07	6.12513e+06	1.39274e+07
Master Protein	F2CT51	Ribulose bisphosphate carboxylase small subunit, chloroplastic OS=Hordeum vulgare subsp. vulgare OX=112509 GN=RBCS PE=2 SV=1	23	4	94	4	175	19.4	8.54	4	other metabolic processes	other cell component	other molecular function	Pf00101, Pf12338	[GO:0009507]; GO:0009536; GO:0043231; GO:0005737; GO:0043227; GO:0043229; GO:0110165; GO:0005622; GO:0043226; GO:0005575 [GO:0009853]; GO:0043094; GO:0044237; GO:0008152; GO:0009987; GO:0008150 [GO:0016984]; GO:0016831; GO:0016830; GO:0016829; GO:0003824; GO:0003674 [GO:0019253]; GO:0019685; GO:0015977; GO:0016051; GO:0015979; GO:0071704; GO:0005975; GO:1901576; GO:0044237; GO:0008152; GO:0044238…		RBCS	F2CT51	HORVU			0	0.683	0.98	2.211	1.121	10.223	5.163	17.866	1.194	8.32786e-05	0.400487	0.00076284	0.988445	0.886775	0.135001	0.833056	0.956969	275.01	76.75	187.73	12.89	120.4	89.17	111.05	71.68	4.62309e+07	3.89942e+07	2.49865e+07
Master Protein Candidate	F2E8M3	Dihydrolipoyl dehydrogenase OS=Hordeum vulgare subsp. vulgare OX=112509 PE=2 SV=1	60	26	94	26	502	52.8	7.58	26			other molecular function	Pf02852, Pf07992	[GO:0004148]; GO:0016668; GO:0016667; GO:0016491; GO:0003824; GO:0003674 [GO:0050660]; GO:0000166; GO:0043168; GO:1901265; GO:1901363; GO:0043167; GO:0097159; GO:0036094; GO:0005488; GO:0003674							0	2.977	1.381	0.43	0.928	20.285	2.647	44.149	1.562	0.70083	0.998981	0.928204	0.877419	0.828842	0.346645	0.639887	0.842148	80.9	39.3	94.49	36.46	35.3	66.54	66.53	30.66	1.79927e+07	6.12513e+06	1.39274e+07
Master Protein	D6RSA1	Chlorophyll a-b binding protein, chloroplastic OS=Hordeum vulgare OX=4513 GN=Lhcb1 PE=3 SV=1	35	8	93	8	266	28.2	5.27	8	other metabolic processes	other membranes	other molecular function	Pf00504	[GO:0009522]; GO:0009521; GO:0098796; GO:0034357; GO:0032991; GO:0016020; GO:0009579; GO:0005575; GO:0110165; GO:0043232; GO:0043228; GO:0043229; GO:0043226; GO:0005622 [GO:0009523]; GO:0009521; GO:0098796; GO:0034357; GO:0032991; GO:0016020; GO:0009579; GO:0005575; GO:0110165; GO:0043232; GO:0043228; GO:0043229; GO:0043226; GO:0005622 [GO:0009535]; GO:0031968; GO:0055035; GO:0009534; GO:0019867;…		Lhcb1	D6RSA1				0	5.945	1.657	0.274	0.943	0.625	0.13	0.656	0.497	0.608074	0.828359	0.725786	0.894673	0.821262	0.609902	0.562564	0.896544	32.52	26.2	8.28	23.17	53.51	43.87	37.93	39.89	2.48169e+08	4.04177e+07	1.45681e+08
Master Protein	F2CVI3	inorganic diphosphatase OS=Hordeum vulgare subsp. vulgare OX=112509 PE=2 SV=1	60	18	93	18	287	31.8	5.64	18	other metabolic processes	other cell component	other molecular function	Pf00719	[GO:0000287]; GO:0046872; GO:0043169; GO:0043167; GO:0036094; GO:0005488; GO:0003674 [GO:0004427]; GO:0016462; GO:0016818; GO:0016817; GO:0016787; GO:0003824; GO:0003674 [GO:0005737]; GO:0110165; GO:0005622; GO:0005575 [GO:0006796]; GO:0006793; GO:0044237; GO:0008152; GO:0009987; GO:0008150							0	9.461	1.978	0.264	1.403	39.527	1.267	61.781	1.263	0.109047	0.377291	0.682803	0.90805	0.78048	0.651289	0.546758	0.943707	74.01	25.81	47.85	12.21	41.15	56.59	0	33.74	2.06245e+07	2.48425e+06	9.78782e+06
Master Protein	F2DDV2	Predicted protein OS=Hordeum vulgare subsp. vulgare OX=112509 PE=2 SV=1	31	14	93	14	316	33.4	6.32	14	other metabolic processes		other molecular function	Pf01680	[GO:0006520]; GO:0044238; GO:0071704; GO:0008152; GO:0008150 [GO:0008615]; GO:0008614; GO:0019438; GO:0042819; GO:1901617; GO:0006725; GO:0042816; GO:1901615; GO:0044249; GO:0042364; GO:0072525; GO:1901576; GO:0044237; GO:0006767; GO:0072524; GO:0071704; GO:0009058; GO:0009110; GO:0018130; GO:0044271; GO:1901362; GO:1901566; GO:0008152; GO:0009987; GO:0006766; GO:0034641; GO:0046483; GO:1901360; …							0	5.659	1.344	0.268	1.221	18.194	0.716	28.133	1.784	0.674207	0.982501	0.702017	0.988445	0.843871	0.863866	0.747484	0.778952	95.49	29.47	47.19	50.25	81.92	36.52	99.15	34.57	2.52504e+07	4.47895e+06	2.10915e+07
Master Protein	F2E0C0	Predicted protein OS=Hordeum vulgare subsp. vulgare OX=112509 PE=2 SV=1	55	18	93	18	244	28.3	10.04	18	RNA metabolism OR transcription;other metabolic processes	cytosol;translational apparatus	other molecular function	Pf00327, Pf08079	[GO:0000463]; GO:0000470; GO:0006364; GO:0042273; GO:0016072; GO:0034470; GO:0042254; GO:0022613; GO:0034660; GO:0006396; GO:0044085; GO:0016070; GO:0010467; GO:0071840; GO:0090304; GO:0009059; GO:0009987; GO:0006139; GO:0043170; GO:0044249; GO:1901576; GO:0008150; GO:0006725; GO:0034641; GO:0044238; GO:0046483; GO:1901360; GO:0071704; GO:0009058; GO:0044237; GO:0006807; GO:0008152 [GO:0003735]; …							0	4.438	1.659	0.529	1.537	0.764	0.189	1.603	0.308	0.936269	0.827698	0.735498	0.784414	0.837519	0.756968	0.783587	0.621597	48.91	27.65	67.52	13.61	20.94	64.45	35.61	15.5	1.1752e+07	2.15596e+06	6.88661e+06
Master Protein	F2DQ38	Predicted protein (Fragment) OS=Hordeum vulgare subsp. vulgare OX=112509 PE=2 SV=1	39	39	92	39	1044	116.2	8.02	39	protein metabolism;other metabolic processes;stress response	other cell component	other molecular function	Pf00004, Pf02861, Pf07724, Pf10431, Pf17871	[GO:0005524]; GO:0032559; GO:0035639; GO:0030554; GO:0032555; GO:0043168; GO:1901265; GO:1901363; GO:0017076; GO:0032553; GO:0043167; GO:0097159; GO:0036094; GO:0000166; GO:0097367; GO:0005488; GO:0003674 [GO:0005737]; GO:0110165; GO:0005622; GO:0005575 [GO:0009408]; GO:0006950; GO:0009266; GO:0050896; GO:0009628; GO:0008150 [GO:0016887]; GO:0017111; GO:0140657; GO:0016462; GO:0003674; GO:0016818…							0	5.355	1.423	0.051	0.183	3.991	1.014	10.155	3.506	0.750149	0.980314	7.35861e-05	1.29343e-09	0.956289	0.813607	0.839908	0.308728	37.05	34.96	69.71	30.4	39.62	1.67	46.87	30.6	4.16045e+06	109367	2.99196e+06
Master Protein	A0A8I6Y6J0	Pectinesterase OS=Hordeum vulgare subsp. vulgare OX=112509 PE=3 SV=1	29	13	91	13	566	60.6	8.22	13	cell organization and biogenesis;other metabolic processes		enzyme regulator activity;other molecular function	Pf01095, Pf04043	[GO:0004857]; GO:0030234; GO:0140678; GO:0098772; GO:0003674 [GO:0030599]; GO:0052689; GO:0016788; GO:0016787; GO:0003824; GO:0003674 [GO:0042545]; GO:0071555; GO:0045229; GO:0071554; GO:0016043; GO:0009987; GO:0071840; GO:0008150 [GO:0045330]; GO:0016788; GO:0016787; GO:0003824; GO:0003674 [GO:0045490]; GO:0000272; GO:0045488; GO:0005976; GO:0009057; GO:0016052; GO:0010393; GO:0005975; GO:004317…							0	3.015	1.093	0.848	2.323	0.561	0.293	0.801	0.175	0.71781	0.706711	0.225038	0.09286	0.808196	0.896594	0.620306	0.23055	76.7	55.05	43.82	37.41	46.2	70.64	34.06	33.51	7.56427e+06	2.36546e+06	7.54295e+06
Master Protein	A0A8I6WZJ4	60S ribosomal protein L3 OS=Hordeum vulgare subsp. vulgare OX=112509 PE=3 SV=1	36	17	91	17	389	44.6	10.07	17	protein metabolism;other metabolic processes	translational apparatus;other cell component	other molecular function	Pf00297	[GO:0003735]; GO:0005198; GO:0003674 [GO:0005840]; GO:0043232; GO:0043228; GO:0043229; GO:0043226; GO:0005622; GO:0110165; GO:0005575 [GO:0006412]; GO:0009059; GO:0019538; GO:0043043; GO:0010467; GO:0043170; GO:0044249; GO:1901576; GO:0044238; GO:1901564; GO:0006518; GO:0043604; GO:1901566; GO:0071704; GO:0009058; GO:0044237; GO:0008152; GO:0006807; GO:0043603; GO:0044271; GO:0009987; GO:0008150;…							0	4.102	1.433	0.625	1.662	0.848	0.252	2.959	0.273	0.991561	0.982335	0.533298	0.64515	0.844653	0.853257	0.892314	0.53493	73.22	53.45	92.73	15.62	40.93	96.12	42.37	37.21	5.93225e+06	1.24321e+06	4.32769e+06
Master Protein	A0A8I6Y7M3	Alpha-mannosidase OS=Hordeum vulgare subsp. vulgare OX=112509 PE=3 SV=1	30	25	91	25	1018	113.7	6.25	25	other metabolic processes		other molecular function	Pf01074, Pf07748, Pf09261, Pf21260	[GO:0000272]; GO:0005976; GO:0009057; GO:0016052; GO:0005975; GO:0043170; GO:1901575; GO:0044238; GO:0071704; GO:0009056; GO:0008152; GO:0008150 [GO:0004559]; GO:0015923; GO:0004553; GO:0016798; GO:0016787; GO:0003824; GO:0003674 [GO:0006013]; GO:0019318; GO:0005996; GO:0005975; GO:0044281; GO:0044238; GO:0071704; GO:0008152; GO:0008150 [GO:0030246]; GO:0005488; GO:0003674 [GO:0046872]; GO:004316…							0	2.8	1.377	0.445	1.334	2.245	0.682	3.902	1.074	0.623674	0.996951	0.896063	0.965183	0.943313	0.877436	0.937851	0.966935	86.96	21.99	48.87	25.23	27.19	42.5	32.08	42.27	6.73378e+06	1.7901e+06	5.01311e+06
Master Protein	F2D3U6	Predicted protein OS=Hordeum vulgare subsp. vulgare OX=112509 PE=2 SV=1	33	20	90	20	538	60.4	4.81	20	protein metabolism;other metabolic processes	other membranes;ER/Golgi	other molecular function	Pf00262	[GO:0005509]; GO:0046872; GO:0043169; GO:0043167; GO:0036094; GO:0005488; GO:0003674 [GO:0005783]; GO:0043231; GO:0005737; GO:0012505; GO:0043227; GO:0043229; GO:0110165; GO:0005622; GO:0043226; GO:0005575 [GO:0006457]; GO:0009987; GO:0051604; GO:0008150; GO:0019538; GO:0010467; GO:0043170; GO:0044238; GO:1901564; GO:0009059; GO:0071704; GO:0008152; GO:0006807; GO:0044249; GO:1901576; GO:0009058;…							0	5.058	1.267	0.295	1.222	7.221	0.697	19.35	1.012	0.799696	0.942112	0.799037	0.988445	0.93113	0.875709	0.823809	0.973519	49.5	40.3	31.7	22.58	70.57	31.49	27.92	40.35	9.92798e+06	1.42425e+06	8.15576e+06
Master Protein	A0A287SCG7	beta-glucosidase OS=Hordeum vulgare subsp. vulgare OX=112509 PE=4 SV=1	40	23	90	23	624	67.4	7.88	23	other metabolic processes	non-structural extracellular	other molecular function	Pf00933, Pf01915	[GO:0004553]; GO:0016798; GO:0016787; GO:0003824; GO:0003674 [GO:0005576]; GO:0110165; GO:0005575 [GO:0005975]; GO:0044238; GO:0071704; GO:0008152; GO:0008150							0	0.535	1.469	0.824	1.893	0.136	0.694	0.121	0.094	3.80491e-06	0.96907	0.376496	0.409942	0.459057	0.872443	0.139868	0.0330654	137.58	22.33	124.54	31.46	78.17	122.44	70.66	35.66	5.61969e+06	455020	3.72892e+06
Master Protein Candidate	F2DD14	Predicted protein OS=Hordeum vulgare subsp. vulgare OX=112509 PE=2 SV=1	59	19	90	19	400	41.4	7.52	19				Pf01370								0	2.733	1.736	0.489	1.263	27.786	1.197	28.387	1.618	0.589978	0.728074	0.81319	0.986624	0.80516	0.680328	0.745209	0.823582	74.7	21.87	70.12	41.62	70.71	60.11	49.79	36.61	3.93512e+07	9.05431e+06	2.29399e+07
Master Protein	F2D1J8	Succinate--CoA ligase [ADP-forming] subunit beta, mitochondrial OS=Hordeum vulgare subsp. vulgare OX=112509 PE=2 SV=1	45	20	90	20	422	45.1	6.71	20	other metabolic processes	mitochondrion	other molecular function	Pf00549, Pf08442	[GO:0000287]; GO:0046872; GO:0043169; GO:0043167; GO:0036094; GO:0005488; GO:0003674 [GO:0004775]; GO:0004774; GO:0016878; GO:0016877; GO:0016874; GO:0003824; GO:0003674 [GO:0005524]; GO:0032559; GO:0035639; GO:0030554; GO:0032555; GO:0043168; GO:1901265; GO:1901363; GO:0017076; GO:0032553; GO:0043167; GO:0097159; GO:0036094; GO:0000166; GO:0097367; GO:0005488; GO:0003674 [GO:0005739]; GO:0043231…							0	2.822	1.528	0.547	1.021	20.917	3.75	27.024	1.322	0.634062	0.934549	0.700854	0.967942	0.828764	0.221969	0.756667	0.920998	57.99	32.74	86.08	11.05	26.94	92.48	28.66	26.9	1.93998e+07	7.16001e+06	1.38504e+07
Master Protein	A0A8I6Y6A0	NAD-dependent epimerase/dehydratase domain-containing protein OS=Hordeum vulgare subsp. vulgare OX=112509 PE=4 SV=1	59	19	90	19	400	41.4	7.52	19				Pf01370								0	2.733	1.736	0.489	1.263	27.786	1.197	28.387	1.618	0.589978	0.728074	0.81319	0.986624	0.80516	0.680328	0.745209	0.823582	74.7	21.87	70.12	41.62	70.71	60.11	49.79	36.61	3.93512e+07	9.05431e+06	2.29399e+07
Master Protein	F2CZ56	5-methyltetrahydropteroyltriglutamate--homocysteine S-methyltransferase OS=Hordeum vulgare subsp. vulgare OX=112509 PE=2 SV=1	30	23	89	23	766	84.4	6.46	23	other metabolic processes		other molecular function	Pf01717, Pf08267	[GO:0003871]; GO:0008172; GO:0042085; GO:0008168; GO:0016741; GO:0016740; GO:0003824; GO:0003674 [GO:0008270]; GO:0046914; GO:0046872; GO:0043169; GO:0043167; GO:0036094; GO:0005488; GO:0003674 [GO:0009086]; GO:0000097; GO:0006555; GO:0009067; GO:0000096; GO:0044272; GO:0046394; GO:1901566; GO:0009066; GO:0170034; GO:0170038; GO:0006790; GO:0019752; GO:1901564; GO:0044249; GO:0016053; GO:1901576;…							0	3.432	1.217	1.382	3.23	37.462	2.032	49.985	0.371	0.866529	0.908534	0.0205783	0.00294502	0.792937	0.454993	0.606489	0.748867	71.11	27.72	78.09	19.03	35.66	50.46	45.99	35.18	2.07288e+07	7.17477e+06	1.59663e+07
Master Protein	A0A8I6YB72	Puromycin-sensitive aminopeptidase OS=Hordeum vulgare subsp. vulgare OX=112509 PE=3 SV=1	30	28	89	28	987	110	6.02	28	protein metabolism		other molecular function	Pf01433, Pf11940, Pf17432, Pf17900	[GO:0006508]; GO:0019538; GO:0043170; GO:0044238; GO:1901564; GO:0071704; GO:0008152; GO:0006807; GO:0008150 [GO:0008237]; GO:0008233; GO:0016787; GO:0140096; GO:0003824; GO:0003674 [GO:0008270]; GO:0046914; GO:0046872; GO:0043169; GO:0043167; GO:0036094; GO:0005488; GO:0003674							0	4.583	1.385	0.357	1.256	27.518	1.143	34.482	1.235	0.915066	0.999874	0.957482	0.986624	0.805471	0.701867	0.705748	0.95228	48.59	33.79	27.23	28.03	46.38	37.47	16.75	37.02	1.26689e+07	2.40946e+06	7.83011e+06
Master Protein Candidate	F2DLU9	5-methyltetrahydropteroyltriglutamate--homocysteine S-methyltransferase OS=Hordeum vulgare subsp. vulgare OX=112509 PE=2 SV=1	30	23	89	23	766	84.4	6.37	23	other metabolic processes		other molecular function	Pf01717, Pf08267	[GO:0003871]; GO:0008172; GO:0042085; GO:0008168; GO:0016741; GO:0016740; GO:0003824; GO:0003674 [GO:0008270]; GO:0046914; GO:0046872; GO:0043169; GO:0043167; GO:0036094; GO:0005488; GO:0003674 [GO:0009086]; GO:0000097; GO:0006555; GO:0009067; GO:0000096; GO:0044272; GO:0046394; GO:1901566; GO:0009066; GO:0170034; GO:0170038; GO:0006790; GO:0019752; GO:1901564; GO:0044249; GO:0016053; GO:1901576;…							0	3.432	1.217	1.382	3.23	37.462	2.032	49.985	0.371	0.866529	0.908534	0.0205783	0.00294502	0.792937	0.454993	0.606489	0.748867	71.11	27.72	78.09	19.03	35.66	50.46	45.99	35.18	2.07288e+07	7.17477e+06	1.59663e+07
Master Protein	F2E3I3	Predicted protein OS=Hordeum vulgare subsp. vulgare OX=112509 PE=2 SV=1	34	19	88	19	518	58.7	6.58	19	stress response	other membranes	other molecular function	Pf00004, Pf14363	[GO:0005524]; GO:0032559; GO:0035639; GO:0030554; GO:0032555; GO:0043168; GO:1901265; GO:1901363; GO:0017076; GO:0032553; GO:0043167; GO:0097159; GO:0036094; GO:0000166; GO:0097367; GO:0005488; GO:0003674 [GO:0006950]; GO:0050896; GO:0008150 [GO:0016020]; GO:0110165; GO:0005575 [GO:0016887]; GO:0017111; GO:0140657; GO:0016462; GO:0003674; GO:0016818; GO:0016817; GO:0016787; GO:0003824							0	8.685	1.045	1.421	10.347	5.092	0.149	16.4	0.167	0.16453	0.596651	0.0593735	2.12397e-13	0.969662	0.665111	0.84985	0.208384	48.12	31.21	48.15	42.5	40.83	51.88	28.26	43.47	1.22206e+07	886674	1.25364e+07
Master Protein Candidate	Q5URW9	ATPase 2 OS=Hordeum vulgare subsp. vulgare OX=112509 PE=3 SV=1	34	19	88	19	518	58.7	6.71	19	stress response	other membranes	other molecular function	Pf00004, Pf14363	[GO:0005524]; GO:0032559; GO:0035639; GO:0030554; GO:0032555; GO:0043168; GO:1901265; GO:1901363; GO:0017076; GO:0032553; GO:0043167; GO:0097159; GO:0036094; GO:0000166; GO:0097367; GO:0005488; GO:0003674 [GO:0006950]; GO:0050896; GO:0008150 [GO:0016020]; GO:0110165; GO:0005575 [GO:0016887]; GO:0017111; GO:0140657; GO:0016462; GO:0003674; GO:0016818; GO:0016817; GO:0016787; GO:0003824							0	8.685	1.045	1.421	10.347	5.092	0.149	16.4	0.167	0.16453	0.596651	0.0593735	2.12397e-13	0.969662	0.665111	0.84985	0.208384	48.12	31.21	48.15	42.5	40.83	51.88	28.26	43.47	1.22206e+07	886674	1.25364e+07
Master Protein	F2D4W6	Malate dehydrogenase OS=Hordeum vulgare subsp. vulgare OX=112509 PE=2 SV=1	54	16	87	16	333	35.6	5.88	16	other metabolic processes		other molecular function	Pf00056, Pf02866	[GO:0006099]; GO:0044238; GO:0009060; GO:0008152; GO:0045333; GO:0008150; GO:0015980; GO:0006091; GO:0044237; GO:0009987 [GO:0006107]; GO:0043648; GO:0019752; GO:0043436; GO:0006082; GO:0044237; GO:0044281; GO:0071704; GO:0008152; GO:0009987; GO:0008150 [GO:0006108]; GO:0043648; GO:0019752; GO:0043436; GO:0006082; GO:0044237; GO:0044281; GO:0071704; GO:0008152; GO:0009987; GO:0008150 [GO:0006734]…							0	3.526	1.521	0.464	1.06	26.621	2.418	16.722	1.402	0.89464	0.938429	0.858066	0.985684	0.808196	0.382904	0.843577	0.896627	70.12	52.37	71.33	37.74	45.23	46.47	95.39	32.89	4.36727e+07	1.37799e+07	2.86821e+07
Master Protein	A0A8I6XZL8	Isocitrate dehydrogenase [NADP] OS=Hordeum vulgare subsp. vulgare OX=112509 PE=3 SV=1	40	21	87	21	473	52.3	7.66	21	other metabolic processes		other molecular function	Pf00180	[GO:0000287]; GO:0046872; GO:0043169; GO:0043167; GO:0036094; GO:0005488; GO:0003674 [GO:0004450]; GO:0004448; GO:0016616; GO:0016614; GO:0016491; GO:0003824; GO:0003674 [GO:0006099]; GO:0044238; GO:0009060; GO:0008152; GO:0045333; GO:0008150; GO:0015980; GO:0006091; GO:0044237; GO:0009987 [GO:0006102]; GO:0072350; GO:1902652; GO:0019752; GO:0006066; GO:0043436; GO:0044281; GO:1901615; GO:0006082…							0	6.578	0.85	0.311	1.871	14.892	1.438	31.809	1.467	0.467489	0.102949	0.848147	0.383968	0.849154	0.609459	0.727105	0.880418	52.39	52.48	69.37	31.28	60.31	63.52	108.86	33.34	2.46408e+07	4.45735e+06	2.61057e+07
Master Protein	P26517	Glyceraldehyde-3-phosphate dehydrogenase 1, cytosolic OS=Hordeum vulgare OX=4513 GN=GAPC PE=2 SV=1	46	17	87	17	337	36.5	7.18	17	other metabolic processes	other cell component	other molecular function	Pf00044, Pf02800	[GO:0004365]; GO:0043891; GO:0016620; GO:0016903; GO:0016491; GO:0003824; GO:0003674 [GO:0005737]; GO:0110165; GO:0005622; GO:0005575 [GO:0006006]; GO:0019318; GO:0005996; GO:0005975; GO:0044281; GO:0044238; GO:0071704; GO:0008152; GO:0008150 [GO:0006096]; GO:0006090; GO:0006091; GO:0016052; GO:0019364; GO:0046032; GO:0046034; GO:0046496; GO:0032787; GO:0044237; GO:0005975; GO:1901575; GO:0009166…		GAPC	P26517	HORVU			0	4.59	1.582	0.359	0.995	2.828	1.31	9.478	1.55	0.913044	0.907023	0.959544	0.957973	0.964496	0.647518	0.94154	0.846065	73.36	40.69	90.6	34.58	34.49	75.49	68.81	27.16	2.78186e+07	8.47622e+06	1.78293e+07
Master Protein	F2DIP0	isoleucine--tRNA ligase OS=Hordeum vulgare subsp. vulgare OX=112509 PE=2 SV=1	25	26	86	26	1172	132.7	6.4	26	protein metabolism;RNA metabolism OR transcription;other metabolic processes;developmental processes		nucleic acid binding activity;other molecular function	Pf00133, Pf08264, Pf19302	[GO:0000049]; GO:0003723; GO:0003676; GO:0097159; GO:0005488; GO:0003674 [GO:0002161]; GO:0052689; GO:0140101; GO:0106074; GO:0016788; GO:0140098; GO:0006399; GO:0006450; GO:0016787; GO:0140640; GO:0034660; GO:0065008; GO:0003824; GO:0016070; GO:0065007; GO:0003674; GO:0090304; GO:0008150; GO:0006139; GO:0043170; GO:0006725; GO:0034641; GO:0044238; GO:0046483; GO:1901360; GO:0071704; GO:0044237; …							0	2.038	0.842	0.928	1.102	0.117	0.222	0.738	0.269	0.649209	0.225592	0.329599	0.988445	0.412188	0.812267	0.619966	0.525894	0	29.34	0	28.03	30.02	0	31.87	39.05	1.10462e+06	18678.8	1.55668e+06
Master Protein	F2D9L1	Predicted protein OS=Hordeum vulgare subsp. vulgare OX=112509 PE=2 SV=1	30	15	85	15	386	42.4	8.62	15				Pf05368								0	3.288	1.087	0.293	1.537	2.65	0.273	7.912	0.636	0.812125	0.694678	0.790337	0.784414	0.957203	0.877436	0.969223	0.965868	64.02	21.02	72.64	17.01	18.55	54.31	32.22	33.53	7.66678e+06	1.07062e+06	8.02467e+06
Master Protein	F2CS01	Eukaryotic translation initiation factor 3 subunit B OS=Hordeum vulgare subsp. vulgare OX=112509 PE=2 SV=1	42	25	85	25	721	83.3	5.14	25	cell organization and biogenesis;protein metabolism;other metabolic processes	translational apparatus;other cell component	nucleic acid binding activity;other molecular function	Pf00076, Pf08662	[GO:0001732]; GO:0022618; GO:0002183; GO:0065003; GO:0071826; GO:0022613; GO:0006413; GO:0002181; GO:0022607; GO:0043933; GO:0044085; GO:0044237; GO:0006412; GO:0016043; GO:0071840; GO:0008152; GO:0009987; GO:0009059; GO:0019538; GO:0043043; GO:0010467; GO:0008150; GO:0043170; GO:0044249; GO:1901576; GO:0044238; GO:1901564; GO:0006518; GO:0043604; GO:1901566; GO:0071704; GO:0009058; GO:0006807; G…							0	9.263	1.416	0.139	1.216	0.374	0.034	0.939	0.26	0.13039	0.980203	0.117102	0.988445	0.77854	0.122977	0.658165	0.493243	34.14	28.27	57.32	22.04	35.05	40.96	35.34	16.94	3.50051e+06	146346	2.44308e+06
Master Protein	F2DAN8	Chlorophyll a-b binding protein, chloroplastic OS=Hordeum vulgare subsp. vulgare OX=112509 PE=1 SV=1	42	8	85	8	269	29.3	8.75	8	other metabolic processes	other membranes	other molecular function	Pf00504	[GO:0009522]; GO:0009521; GO:0098796; GO:0034357; GO:0032991; GO:0016020; GO:0009579; GO:0005575; GO:0110165; GO:0043232; GO:0043228; GO:0043229; GO:0043226; GO:0005622 [GO:0009523]; GO:0009521; GO:0098796; GO:0034357; GO:0032991; GO:0016020; GO:0009579; GO:0005575; GO:0110165; GO:0043232; GO:0043228; GO:0043229; GO:0043226; GO:0005622 [GO:0009535]; GO:0031968; GO:0055035; GO:0009534; GO:0019867;…							0	6.944	1.784	0.556	2.017	2.517	0.423	4.068	0.619	0.395821	0.668839	0.682803	0.255858	0.953488	0.997564	0.94351	0.963225	32.33	22.16	55.18	23.54	35.29	42.92	23.45	27.39	7.42731e+07	9.08829e+06	3.69231e+07
Master Protein	A0A8I6Y1B6	Aspartate aminotransferase OS=Hordeum vulgare subsp. vulgare OX=112509 PE=3 SV=1	37	17	84	17	459	50	8.24	17	other metabolic processes		other molecular function	Pf00155	[GO:0006520]; GO:0044238; GO:0071704; GO:0008152; GO:0008150 [GO:0008483]; GO:0016769; GO:0016740; GO:0003824; GO:0003674 [GO:0009058]; GO:0008152; GO:0008150 [GO:0030170]; GO:0043168; GO:0070279; GO:0043167; GO:0019842; GO:0097159; GO:1901363; GO:0036094; GO:0005488; GO:0003674							0	4.646	1.097	0.319	1.211	20.51	0.954	15.695	0.964	0.899605	0.713095	0.866342	0.988445	0.828764	0.766884	0.858934	0.979546	97.37	43.88	80.53	18.47	27.23	80.16	115.18	19.84	1.21144e+07	1.92085e+06	1.01224e+07
Master Protein	A0A8I6Y1Y4	Peptidyl-prolyl cis-trans isomerase OS=Hordeum vulgare subsp. vulgare OX=112509 PE=3 SV=1	50	8	84	8	171	18.4	8.25	8	protein metabolism;other metabolic processes		other molecular function	Pf00160	[GO:0003755]; GO:0016859; GO:0140096; GO:0016853; GO:0003824; GO:0003674 [GO:0006457]; GO:0009987; GO:0051604; GO:0008150; GO:0019538; GO:0010467; GO:0043170; GO:0044238; GO:1901564; GO:0009059; GO:0071704; GO:0008152; GO:0006807; GO:0044249; GO:1901576; GO:0009058; GO:0044237							0	4.951	1.358	0.24	1.442	10.388	0.136	20.794	0.98	0.826757	0.989845	0.574348	0.879571	0.885718	0.628591	0.809653	0.978289	49.99	32.84	36.93	58.78	31.49	90.79	67.65	27.04	3.11035e+07	3.90996e+06	1.98741e+07
Master Protein Candidate	Q94IC3	L-ascorbate peroxidase OS=Hordeum vulgare OX=4513 GN=HvAPX1 PE=2 SV=1	45	16	84	16	291	31.7	7.99	16	stress response;other biological processes	other membranes	other molecular function	Pf00141	[GO:0016020]; GO:0110165; GO:0005575 [GO:0016688]; GO:0004601; GO:0016209; GO:0016684; GO:0003674; GO:0098869; GO:0016491; GO:1990748; GO:0003824; GO:0009987; GO:0098754; GO:0097237; GO:0008150; GO:0009636; GO:0070887; GO:0042221; GO:0051716; GO:0050896 [GO:0020037]; GO:0046906; GO:0097159; GO:0005488; GO:0003674 [GO:0034599]; GO:0006979; GO:0062197; GO:0006950; GO:0033554; GO:0070887; GO:0050896…		HvAPX1	Q94IC3				0	9.344	1.629	0.192	1.22	0.909	0.098	2.585	0.669	0.116339	0.863977	0.324138	0.988445	0.846103	0.483967	0.867852	0.973378	31.46	57.67	24.45	18.76	31.01	10.32	32.12	23.67	1.12471e+07	949101	7.73457e+06
Master Protein	F2DUI9	glycine--tRNA ligase OS=Hordeum vulgare subsp. vulgare OX=112509 PE=2 SV=1	42	32	84	32	691	76.5	6.3	32	protein metabolism;RNA metabolism OR transcription;other metabolic processes	other cell component	other molecular function	Pf00587, Pf03129	[GO:0004820]; GO:0004812; GO:0016875; GO:0140101; GO:0016874; GO:0140098; GO:0003824; GO:0140640; GO:0003674 [GO:0005524]; GO:0032559; GO:0035639; GO:0030554; GO:0032555; GO:0043168; GO:1901265; GO:1901363; GO:0017076; GO:0032553; GO:0043167; GO:0097159; GO:0036094; GO:0000166; GO:0097367; GO:0005488; GO:0003674 [GO:0005737]; GO:0110165; GO:0005622; GO:0005575 [GO:0006426]; GO:0006418; GO:0043039…							0	3.478	1.32	0.418	1.339	13.134	1.392	17.514	1.094	0.882288	0.971106	0.945546	0.963984	0.862338	0.623505	0.836133	0.965868	77.02	31.78	73.48	20.12	79.05	63.26	79.39	43.16	8.79336e+06	2.76546e+06	6.66373e+06
Master Protein	Q96460	Tubulin alpha-2 chain OS=Hordeum vulgare OX=4513 GN=TUBA2 PE=2 SV=1	55	19	84	19	451	49.7	5.02	19	cell organization and biogenesis;other biological processes	cytoskeleton;other cell component	cytoskeletal activity;other molecular function	Pf00091, Pf03953	[GO:0005200]; GO:0005198; GO:0007010; GO:0003674; GO:0006996; GO:0016043; GO:0071840; GO:0009987; GO:0008150 [GO:0005525]; GO:0032561; GO:0035639; GO:0019001; GO:0032555; GO:0043168; GO:1901265; GO:1901363; GO:0017076; GO:0032553; GO:0043167; GO:0097159; GO:0036094; GO:0000166; GO:0097367; GO:0005488; GO:0003674 [GO:0005737]; GO:0110165; GO:0005622; GO:0005575 [GO:0005874]; GO:0099513; GO:0015630…		TUBA2	Q96459; Q96460	HORVU			0	5.875	1.323	0.442	1.821	4.265	0.252	2.124	1.404	0.624747	0.971106	0.901982	0.440707	0.990185	0.852794	0.832505	0.896056	29.65	21.94	39.87	30.77	29.26	56.94	123.47	42.39	9.23746e+06	4.02331e+06	7.29745e+06
Master Protein	A0A8I6YVF5	L-ascorbate peroxidase OS=Hordeum vulgare subsp. vulgare OX=112509 PE=3 SV=1	45	16	84	16	291	31.7	7.99	16	stress response;other biological processes	other membranes	other molecular function	Pf00141	[GO:0004601]; GO:0016209; GO:0016684; GO:0003674; GO:0098869; GO:0016491; GO:1990748; GO:0003824; GO:0009987; GO:0098754; GO:0097237; GO:0008150; GO:0009636; GO:0070887; GO:0042221; GO:0051716; GO:0050896 [GO:0016020]; GO:0110165; GO:0005575 [GO:0020037]; GO:0046906; GO:0097159; GO:0005488; GO:0003674 [GO:0034599]; GO:0006979; GO:0062197; GO:0006950; GO:0033554; GO:0070887; GO:0050896; GO:0051716…							0	9.344	1.629	0.192	1.22	0.909	0.098	2.585	0.669	0.116339	0.863977	0.324138	0.988445	0.846103	0.483967	0.867852	0.973378	31.46	57.67	24.45	18.76	31.01	10.32	32.12	23.67	1.12471e+07	949101	7.73457e+06
Master Protein Candidate	F2CZ94	L-ascorbate peroxidase (Fragment) OS=Hordeum vulgare subsp. vulgare OX=112509 PE=2 SV=1	45	16	84	16	288	31.5	7.21	16	stress response;other biological processes	other membranes	other molecular function	Pf00141	[GO:0016020]; GO:0110165; GO:0005575 [GO:0016688]; GO:0004601; GO:0016209; GO:0016684; GO:0003674; GO:0098869; GO:0016491; GO:1990748; GO:0003824; GO:0009987; GO:0098754; GO:0097237; GO:0008150; GO:0009636; GO:0070887; GO:0042221; GO:0051716; GO:0050896 [GO:0020037]; GO:0046906; GO:0097159; GO:0005488; GO:0003674 [GO:0034599]; GO:0006979; GO:0062197; GO:0006950; GO:0033554; GO:0070887; GO:0050896…							0	9.344	1.629	0.192	1.22	0.909	0.098	2.585	0.669	0.116339	0.863977	0.324138	0.988445	0.846103	0.483967	0.867852	0.973378	31.46	57.67	24.45	18.76	31.01	10.32	32.12	23.67	1.12471e+07	949101	7.73457e+06
Master Protein	F2D4K7	Large ribosomal subunit protein bL9c OS=Hordeum vulgare subsp. vulgare OX=112509 PE=2 SV=1	54	16	83	16	197	22	9.85	16	protein metabolism;other metabolic processes	translational apparatus;other cell component	nucleic acid binding activity;other molecular function	Pf01281, Pf03948	[GO:0003735]; GO:0005198; GO:0003674 [GO:0005840]; GO:0043232; GO:0043228; GO:0043229; GO:0043226; GO:0005622; GO:0110165; GO:0005575 [GO:0006412]; GO:0009059; GO:0019538; GO:0043043; GO:0010467; GO:0043170; GO:0044249; GO:1901576; GO:0044238; GO:1901564; GO:0006518; GO:0043604; GO:1901566; GO:0071704; GO:0009058; GO:0044237; GO:0008152; GO:0006807; GO:0043603; GO:0044271; GO:0009987; GO:0008150;…							0	2.813	0.894	0.309	0.775	0.131	0.154	0.717	0.69	0.630687	0.17738	0.840273	0.561673	0.449171	0.677345	0.588398	0.973519	57.27	34.49	61.67	53.63	49.14	72.39	60.44	16.09	7.62762e+06	4.76166e+06	1.0492e+07
Master Protein	F2D4L0	glutathione transferase OS=Hordeum vulgare subsp. vulgare OX=112509 PE=2 SV=1	80	14	83	14	214	23.6	6.04	14	other metabolic processes;other biological processes	other cell component	other molecular function	Pf00043, Pf02798	[GO:0004364]; GO:0016765; GO:0016740; GO:0003824; GO:0003674 [GO:0005737]; GO:0110165; GO:0005622; GO:0005575 [GO:0006749]; GO:0006518; GO:0006575; GO:0006790; GO:0043603; GO:1901564; GO:0044237; GO:0006807; GO:0071704; GO:0008152; GO:0009987; GO:0008150 [GO:0042221]; GO:0050896; GO:0008150 [GO:0043295]; GO:0043168; GO:0072341; GO:1900750; GO:1901681; GO:0043167; GO:0005488; GO:0042277; GO:003609…							0	5.728	1.836	0.467	1.297	12.453	1.543	31.647	1.026	0.656512	0.596651	0.852604	0.974182	0.868603	0.578185	0.727244	0.973519	80.95	24.61	84.22	27.15	42.22	72.65	76.2	61.06	1.2926e+07	3.15966e+06	6.87277e+06
Master Protein	A0A8I6YKZ9	Lysine--tRNA ligase OS=Hordeum vulgare subsp. vulgare OX=112509 PE=3 SV=1	37	20	82	20	606	68.3	5.82	20	protein metabolism;RNA metabolism OR transcription;other metabolic processes	other cell component	nucleic acid binding activity;other molecular function	Pf00152, Pf01336	[GO:0003676]; GO:0097159; GO:0005488; GO:0003674 [GO:0004824]; GO:0004812; GO:0016875; GO:0140101; GO:0016874; GO:0140098; GO:0003824; GO:0140640; GO:0003674 [GO:0005524]; GO:0032559; GO:0035639; GO:0030554; GO:0032555; GO:0043168; GO:1901265; GO:1901363; GO:0017076; GO:0032553; GO:0043167; GO:0097159; GO:0036094; GO:0000166; GO:0097367; GO:0005488; GO:0003674 [GO:0005737]; GO:0110165; GO:0005622…							0	2.049	1.254	0.284	0.966	0.444	0.379	1.143	0.436	0.26011	0.941759	0.766164	0.925128	0.793526	0.974725	0.712764	0.832426	82.17	49.34	121.79	15.19	26.67	80.95	55.78	47.36	3.65575e+06	792962	3.8969e+06
Master Protein	F2DII7	asparagine--tRNA ligase OS=Hordeum vulgare subsp. vulgare OX=112509 PE=2 SV=1	45	25	82	25	566	63.3	5.91	25	protein metabolism;RNA metabolism OR transcription;other metabolic processes	other cell component	nucleic acid binding activity;other molecular function	Pf00152, Pf01336	[GO:0003676]; GO:0097159; GO:0005488; GO:0003674 [GO:0004816]; GO:0004812; GO:0016875; GO:0140101; GO:0016874; GO:0140098; GO:0003824; GO:0140640; GO:0003674 [GO:0005524]; GO:0032559; GO:0035639; GO:0030554; GO:0032555; GO:0043168; GO:1901265; GO:1901363; GO:0017076; GO:0032553; GO:0043167; GO:0097159; GO:0036094; GO:0000166; GO:0097367; GO:0005488; GO:0003674 [GO:0006421]; GO:0006418; GO:0043039…							0	4.038	1.282	0.402	1.104	5.494	1.191	7.777	1.009	0.996383	0.949254	0.969942	0.988445	0.94501	0.708451	0.969744	0.973519	43.17	36.2	9.94	20.16	74.54	38.54	146.04	26.35	6.98093e+06	1.12377e+06	5.41573e+06
Master Protein	A0A8I6WLK0	RCK N-terminal domain-containing protein OS=Hordeum vulgare subsp. vulgare OX=112509 PE=3 SV=1	24	22	81	22	1156	123	5.39	22	transport	other membranes;other cell component	transporter activity	Pf00999, Pf02254	[GO:0006813]; GO:0030001; GO:0006812; GO:0006811; GO:0006810; GO:0051234; GO:0051179; GO:0008150 [GO:0008324]; GO:0015075; GO:0098655; GO:0022857; GO:0034220; GO:0006812; GO:0005215; GO:0055085; GO:0006811; GO:0003674; GO:0006810; GO:0009987; GO:0051234; GO:0008150; GO:0051179 [GO:0009941]; GO:0009526; GO:0009507; GO:0031967; GO:0009536; GO:0031975; GO:0043227; GO:0043229; GO:0043231; GO:0005737;…							0	3.331	1.338	0.511	1.153	0.981	0.389	2.174	0.691	0.823991	0.985667	0.77151	0.999946	0.847709	0.981394	0.841609	0.973519	52.87	27.9	72.33	23.89	22.72	57.09	52.59	22.37	4.07565e+06	2.0458e+06	3.06167e+06
Master Protein Candidate	F2DBP2	Predicted protein (Fragment) OS=Hordeum vulgare subsp. vulgare OX=112509 PE=2 SV=1	58	15	81	15	216	24.1	10.13	15	protein metabolism;other metabolic processes	translational apparatus;other cell component	nucleic acid binding activity;other molecular function	Pf00347	[GO:0003735]; GO:0005198; GO:0003674 [GO:0005840]; GO:0043232; GO:0043228; GO:0043229; GO:0043226; GO:0005622; GO:0110165; GO:0005575 [GO:0006412]; GO:0009059; GO:0019538; GO:0043043; GO:0010467; GO:0043170; GO:0044249; GO:1901576; GO:0044238; GO:1901564; GO:0006518; GO:0043604; GO:1901566; GO:0071704; GO:0009058; GO:0044237; GO:0008152; GO:0006807; GO:0043603; GO:0044271; GO:0009987; GO:0008150;…							0	2.105	1.088	0.366	0.739	0.151	0.19	0.935	0.727	0.257617	0.695312	0.971021	0.447814	0.496513	0.756968	0.658165	0.980214	56.6	23.68	34.46	23.19	27.73	30.89	51.73	36.65	5.57752e+06	1.93903e+06	4.89447e+06
Master Protein	F2E598	Predicted protein OS=Hordeum vulgare subsp. vulgare OX=112509 PE=2 SV=1	72	12	81	12	155	17.1	9.89	12	protein metabolism;other metabolic processes	translational apparatus;other cell component	other molecular function	Pf01090	[GO:0003735]; GO:0005198; GO:0003674 [GO:0005840]; GO:0043232; GO:0043228; GO:0043229; GO:0043226; GO:0005622; GO:0110165; GO:0005575 [GO:0006412]; GO:0009059; GO:0019538; GO:0043043; GO:0010467; GO:0043170; GO:0044249; GO:1901576; GO:0044238; GO:1901564; GO:0006518; GO:0043604; GO:1901566; GO:0071704; GO:0009058; GO:0044237; GO:0008152; GO:0006807; GO:0043603; GO:0044271; GO:0009987; GO:0008150;…							0	6.338	1.328	0.328	1.384	0.728	0.218	2.128	0.479	0.515878	0.972711	0.894826	0.925128	0.828764	0.806175	0.832571	0.884368	76.65	16.66	81.51	16.27	15.18	99.61	41.97	22.75	1.63596e+07	3.07977e+06	1.12291e+07
Master Protein	A0A8I6XA06	Uncharacterized protein OS=Hordeum vulgare subsp. vulgare OX=112509 PE=3 SV=1	31	23	81	23	703	75.7	8.92	23		other membranes;ER/Golgi		Pf10151	[GO:0005789]; GO:0031090; GO:0042175; GO:0098827; GO:0016020; GO:0043227; GO:0012505; GO:0031984; GO:0005783; GO:0110165; GO:0043226; GO:0043229; GO:0043231; GO:0005737; GO:0005575; GO:0005622							0	100	1.346	0.01	0.72	0.076	0.01	0.145	0.094	2.92684e-17	0.999874	3.07167e-17	0.554312	0.27948	2.73179e-17	0.190956	0.0331458		9.46		4.34	26.94		36.67	28.13	412589		281703
Master Protein Candidate	F2CZI8	Predicted protein OS=Hordeum vulgare subsp. vulgare OX=112509 PE=2 SV=1	55	15	81	15	226	25.2	10.08	15	protein metabolism;other metabolic processes	translational apparatus;other cell component	nucleic acid binding activity;other molecular function	Pf00347	[GO:0003735]; GO:0005198; GO:0003674 [GO:0005840]; GO:0043232; GO:0043228; GO:0043229; GO:0043226; GO:0005622; GO:0110165; GO:0005575 [GO:0006412]; GO:0009059; GO:0019538; GO:0043043; GO:0010467; GO:0043170; GO:0044249; GO:1901576; GO:0044238; GO:1901564; GO:0006518; GO:0043604; GO:1901566; GO:0071704; GO:0009058; GO:0044237; GO:0008152; GO:0006807; GO:0043603; GO:0044271; GO:0009987; GO:0008150;…							0	2.105	1.088	0.366	0.739	0.151	0.19	0.935	0.727	0.257617	0.695312	0.971021	0.447814	0.496513	0.756968	0.658165	0.980214	56.6	23.68	34.46	23.19	27.73	30.89	51.73	36.65	5.57752e+06	1.93903e+06	4.89447e+06
Master Protein	F2DAK3	Predicted protein OS=Hordeum vulgare subsp. vulgare OX=112509 PE=2 SV=1	55	17	81	17	219	24.4	10.11	17	protein metabolism;other metabolic processes	translational apparatus;other cell component	other molecular function	Pf01159	[GO:0003735]; GO:0005198; GO:0003674 [GO:0005840]; GO:0043232; GO:0043228; GO:0043229; GO:0043226; GO:0005622; GO:0110165; GO:0005575 [GO:0006412]; GO:0009059; GO:0019538; GO:0043043; GO:0010467; GO:0043170; GO:0044249; GO:1901576; GO:0044238; GO:1901564; GO:0006518; GO:0043604; GO:1901566; GO:0071704; GO:0009058; GO:0044237; GO:0008152; GO:0006807; GO:0043603; GO:0044271; GO:0009987; GO:0008150;…							0	6.866	1.54	0.299	1.401	1.01	0.137	2.539	0.329	0.410691	0.924118	0.809996	0.909376	0.850501	0.632615	0.865477	0.663622	46.69	24.16	31.84	12.41	26.09	39.28	16.01	19.28	9.43642e+06	1.30821e+06	6.61047e+06
Master Protein	F2CPZ6	Predicted protein OS=Hordeum vulgare subsp. vulgare OX=112509 PE=2 SV=1	52	15	81	15	239	26.5	10.02	15	protein metabolism;other metabolic processes	translational apparatus;other cell component	nucleic acid binding activity;other molecular function	Pf00347	[GO:0003735]; GO:0005198; GO:0003674 [GO:0005840]; GO:0043232; GO:0043228; GO:0043229; GO:0043226; GO:0005622; GO:0110165; GO:0005575 [GO:0006412]; GO:0009059; GO:0019538; GO:0043043; GO:0010467; GO:0043170; GO:0044249; GO:1901576; GO:0044238; GO:1901564; GO:0006518; GO:0043604; GO:1901566; GO:0071704; GO:0009058; GO:0044237; GO:0008152; GO:0006807; GO:0043603; GO:0044271; GO:0009987; GO:0008150;…							0	2.105	1.088	0.366	0.739	0.151	0.19	0.935	0.727	0.257617	0.695312	0.971021	0.447814	0.496513	0.756968	0.658165	0.980214	56.6	23.68	34.46	23.19	27.73	30.89	51.73	36.65	5.57752e+06	1.93903e+06	4.89447e+06
Master Protein	A0A8I6X6U8	Dynamin-related protein 5A OS=Hordeum vulgare subsp. vulgare OX=112509 PE=3 SV=1	35	21	81	21	609	68.6	7.85	21		other cell component	other molecular function	Pf00350, Pf01031, Pf02212	[GO:0003924]; GO:0017111; GO:0016462; GO:0016818; GO:0016817; GO:0016787; GO:0003824; GO:0003674 [GO:0005525]; GO:0032561; GO:0035639; GO:0019001; GO:0032555; GO:0043168; GO:1901265; GO:1901363; GO:0017076; GO:0032553; GO:0043167; GO:0097159; GO:0036094; GO:0000166; GO:0097367; GO:0005488; GO:0003674 [GO:0005737]; GO:0110165; GO:0005622; GO:0005575							0	9.172	1.08	0.202	1.028	0.181	0.056	0.556	0.234	0.268488	0.811512	0.434771	0.967942	0.566155	0.248785	0.574527	0.411726	0	39.55	0	37.35	43.62	27.41	64.07	20.23	1.15147e+06	29425.1	991097
Master Protein	F2D3I0	fructose-bisphosphatase OS=Hordeum vulgare subsp. vulgare OX=112509 PE=2 SV=1	43	15	81	15	344	37.4	5.47	15	other metabolic processes		other molecular function	Pf00316, Pf18913	[GO:0005975]; GO:0044238; GO:0071704; GO:0008152; GO:0008150 [GO:0042132]; GO:0050308; GO:0019203; GO:0016791; GO:0042578; GO:0016788; GO:0016787; GO:0003824; GO:0003674							0	2.918	1.616	0.513	0.992	17.084	1.984	35.015	2.461	0.677429	0.873925	0.769437	0.954863	0.844653	0.463217	0.701202	0.564071	79.1	39.95	84.49	30.91	54.79	61.65	95.98	49.04	2.25724e+07	6.86132e+06	1.65188e+07
Master Protein	A0A8I6X546	Chaperonin CPN60-2, mitochondrial OS=Hordeum vulgare subsp. vulgare OX=112509 PE=3 SV=1	51	26	80	26	576	61.1	5.64	26	protein metabolism;other metabolic processes		other molecular function	Pf00118	[GO:0005524]; GO:0032559; GO:0035639; GO:0030554; GO:0032555; GO:0043168; GO:1901265; GO:1901363; GO:0017076; GO:0032553; GO:0043167; GO:0097159; GO:0036094; GO:0000166; GO:0097367; GO:0005488; GO:0003674 [GO:0042026]; GO:0006457; GO:0009987; GO:0051604; GO:0008150; GO:0019538; GO:0010467; GO:0043170; GO:0044238; GO:1901564; GO:0009059; GO:0071704; GO:0008152; GO:0006807; GO:0044249; GO:1901576; …							0	3.71	1.252	0.204	0.627	9.289	1.342	10.477	2.031	0.936269	0.928957	0.388506	0.173552	0.899399	0.638786	0.933727	0.696862	30.15	24.48	66.04	18.9	38.41	72.1	121.59	27.3	1.14805e+07	2.60289e+06	8.66278e+06
Master Protein	A0A8F4MBT0	Small ribosomal subunit protein uS3c OS=Hordeum vulgare f. agriocrithon OX=191506 GN=rps3 PE=3 SV=1	63	21	80	21	239	27.6	9.82	21	protein metabolism;other metabolic processes	translational apparatus;other cell component	nucleic acid binding activity;other molecular function	Pf00189	[GO:0003723]; GO:0003676; GO:0097159; GO:0005488; GO:0003674 [GO:0003735]; GO:0005198; GO:0003674 [GO:0005840]; GO:0043232; GO:0043228; GO:0043229; GO:0043226; GO:0005622; GO:0110165; GO:0005575 [GO:0006412]; GO:0009059; GO:0019538; GO:0043043; GO:0010467; GO:0043170; GO:0044249; GO:1901576; GO:0044238; GO:1901564; GO:0006518; GO:0043604; GO:1901566; GO:0071704; GO:0009058; GO:0044237; GO:0008152…		rps3	A0A8F4MBT0				0	2.935	1.48	0.285	0.629	0.105	0.073	0.285	0.315	0.76091	0.950579	0.766164	0.191034	0.37925	0.362502	0.320918	0.640801	60.46	17.13	18.1	10.68	21.22	85.37	43.72	42.48	2.39218e+06	648514	1.30843e+06
Master Protein	A0A287U8S1	4-hydroxy-3-methylbut-2-en-1-yl diphosphate synthase OS=Hordeum vulgare subsp. vulgare OX=112509 PE=3 SV=1	35	23	80	23	744	82.2	5.97	23	other metabolic processes;stress response;signal transduction;other biological processes	other cell component	other molecular function	Pf04551	[GO:0005506]; GO:0046914; GO:0046872; GO:0043169; GO:0043167; GO:0036094; GO:0005488; GO:0003674 [GO:0009507]; GO:0009536; GO:0043231; GO:0005737; GO:0043227; GO:0043229; GO:0110165; GO:0005622; GO:0043226; GO:0005575 [GO:0009617]; GO:0051707; GO:0043207; GO:0044419; GO:0009605; GO:0009607; GO:0008150; GO:0050896 [GO:0009862]; GO:0009863; GO:0009627; GO:0007165; GO:0071446; GO:0140546; GO:0009987…							0	4.906	1.429	0.478	1.551	5.418	0.767	0.118	1.21	0.838549	0.982501	0.832438	0.773909	0.958166	0.850331	0.136285	0.954226	104.64	28.96	73.15	40.79	138.02	48.94	10.39	26.96	8.00073e+06	1.2373e+06	5.52262e+06
Master Protein Candidate	F2DU93	Predicted protein (Fragment) OS=Hordeum vulgare subsp. vulgare OX=112509 PE=2 SV=1	30	19	80	19	613	64.6	5.31	19	developmental processes;other biological processes			Pf00581	[GO:0009704]; GO:0009416; GO:0009640; GO:0009314; GO:0009639; GO:0009791; GO:0009628; GO:0032501; GO:0007275; GO:0050896; GO:0008150; GO:0048856; GO:0032502 [GO:0071277]; GO:0051592; GO:0071248; GO:0010038; GO:0071241; GO:0010035; GO:0070887; GO:0042221; GO:0051716; GO:0050896; GO:0009987; GO:0008150 [GO:0090333]; GO:0010119; GO:0050794; GO:0050789; GO:0065007; GO:0008150							0	4.126	1.311	0.301	1.02	1.399	0.29	5.071	0.85	0.986518	0.96907	0.816718	0.967942	0.882803	0.894753	0.974211	0.99801	30.87	28.54	21.09	26.85	23.72	22.43	27.59	26.42	1.06054e+07	2.44651e+06	7.74127e+06
Master Protein	B6DEN9	Malic enzyme OS=Hordeum vulgare OX=4513 PE=2 SV=1	39	21	80	21	570	63	5.83	21	other metabolic processes		other molecular function	Pf00390, Pf03949	[GO:0004471]; GO:0004470; GO:0016616; GO:0016615; GO:0016614; GO:0016491; GO:0003824; GO:0003674 [GO:0006108]; GO:0043648; GO:0019752; GO:0043436; GO:0006082; GO:0044237; GO:0044281; GO:0071704; GO:0008152; GO:0009987; GO:0008150 [GO:0046872]; GO:0043169; GO:0043167; GO:0036094; GO:0005488; GO:0003674 [GO:0051287]; GO:0030554; GO:0017076; GO:0000166; GO:1901265; GO:1901363; GO:0097159; GO:0036094…							0	3.877	1.515	0.431	1.253	12.838	0.358	5.155	1.862	0.969442	0.942112	0.927333	0.986624	0.865451	0.960192	0.976292	0.75607	47.65	23.2	94.2	26.42	52.27	83.24	32.63	34.92	1.23326e+07	3.07817e+06	7.1368e+06
Master Protein	F2D9V8	Predicted protein (Fragment) OS=Hordeum vulgare subsp. vulgare OX=112509 PE=2 SV=1	29	19	80	19	615	64.9	5.31	19	developmental processes;other biological processes			Pf00581	[GO:0009704]; GO:0009416; GO:0009640; GO:0009314; GO:0009639; GO:0009791; GO:0009628; GO:0032501; GO:0007275; GO:0050896; GO:0008150; GO:0048856; GO:0032502 [GO:0071277]; GO:0051592; GO:0071248; GO:0010038; GO:0071241; GO:0010035; GO:0070887; GO:0042221; GO:0051716; GO:0050896; GO:0009987; GO:0008150 [GO:0090333]; GO:0010119; GO:0050794; GO:0050789; GO:0065007; GO:0008150							0	4.126	1.311	0.301	1.02	1.399	0.29	5.071	0.85	0.986518	0.96907	0.816718	0.967942	0.882803	0.894753	0.974211	0.99801	30.87	28.54	21.09	26.85	23.72	22.43	27.59	26.42	1.06054e+07	2.44651e+06	7.74127e+06
Master Protein	A0A8I6XYF6	Clu domain-containing protein OS=Hordeum vulgare subsp. vulgare OX=112509 PE=4 SV=1	27	41	80	41	1789	193.2	6.09	41	cell organization and biogenesis;other biological processes	other cell component		Pf12807, Pf13424, Pf15044	[GO:0005737]; GO:0110165; GO:0005622; GO:0005575 [GO:0006996]; GO:0016043; GO:0071840; GO:0009987; GO:0008150 [GO:0051640]; GO:0051179; GO:0008150							0	1.607	1.485	1.976	1.403	0.106	0.383	0.603	0.465	0.255479	0.959786	0.0399613	0.96332	0.381148	0.977153	0.619058	0.865588	69.61	43.61	18.62	23.21	52.61	142.56	39.45	57.67	1.48456e+06	547129	1.14587e+06
Master Protein	A0A8I6YKV1	dynamin GTPase OS=Hordeum vulgare subsp. vulgare OX=112509 PE=3 SV=1	28	26	79	26	902	98.4	9.16	26		cytoskeleton;other cell component	other molecular function	Pf00169, Pf00350, Pf01031, Pf02212	[GO:0003924]; GO:0017111; GO:0016462; GO:0016818; GO:0016817; GO:0016787; GO:0003824; GO:0003674 [GO:0005525]; GO:0032561; GO:0035639; GO:0019001; GO:0032555; GO:0043168; GO:1901265; GO:1901363; GO:0017076; GO:0032553; GO:0043167; GO:0097159; GO:0036094; GO:0000166; GO:0097367; GO:0005488; GO:0003674 [GO:0005737]; GO:0110165; GO:0005622; GO:0005575 [GO:0005874]; GO:0099513; GO:0015630; GO:0099512…							0	4.39	1.099	0.434	1.194	0.152	0.077	0.573	0.164	0.883815	0.827698	0.967631	0.997848	0.542906	0.380858	0.586967	0.199481	13.24	29.17	104.86	14.38	38.18	93.82	49.38	24.86	1.12054e+06	323562	1.22727e+06
Master Protein	F2CYS4	Sucrose-phosphate synthase OS=Hordeum vulgare subsp. vulgare OX=112509 PE=2 SV=1	25	23	79	23	1056	115.2	6.18	23	other metabolic processes		other molecular function	Pf00534, Pf05116, Pf13579	[GO:0005986]; GO:0005985; GO:0046351; GO:0005984; GO:0009312; GO:0009311; GO:0016051; GO:0005975; GO:1901576; GO:0044238; GO:0071704; GO:0009058; GO:0008152; GO:0008150 [GO:0046524]; GO:0035251; GO:0008194; GO:0046527; GO:0016757; GO:0016758; GO:0016740; GO:0003824; GO:0003674							0	3.718	1.087	0.233	1.013	3.229	0.393	12.377	1.014	0.936576	0.732242	0.540751	0.96332	0.972998	0.975177	0.793808	0.973519	62.69	32.19	47.39	28.8	45.18	79.56	76.19	19.19	3.69594e+06	718953	2.94483e+06
Master Protein	F2DVI5	aspartate--tRNA ligase OS=Hordeum vulgare subsp. vulgare OX=112509 PE=2 SV=1	48	21	79	21	544	60.7	6.25	21	protein metabolism;RNA metabolism OR transcription;other metabolic processes	cytosol;other cell component	nucleic acid binding activity;other molecular function	Pf00152	[GO:0003723]; GO:0003676; GO:0097159; GO:0005488; GO:0003674 [GO:0004815]; GO:0004812; GO:0016875; GO:0140101; GO:0016874; GO:0140098; GO:0003824; GO:0140640; GO:0003674 [GO:0005524]; GO:0032559; GO:0035639; GO:0030554; GO:0032555; GO:0043168; GO:1901265; GO:1901363; GO:0017076; GO:0032553; GO:0043167; GO:0097159; GO:0036094; GO:0000166; GO:0097367; GO:0005488; GO:0003674 [GO:0005829]; GO:0110165…							0	8.897	1.355	0.131	0.958	0.282	0.05	1.071	0.272	0.236877	0.997985	0.14158	0.90805	0.720809	0.224937	0.737695	0.534267	100.14	28.43	94.95	29.49	32.69	82.3	39.08	39.72	1.71267e+06	52156.2	1.62273e+06
Master Protein	A0A8I6WF01	GB1/RHD3-type G domain-containing protein OS=Hordeum vulgare subsp. vulgare OX=112509 PE=3 SV=1	23	24	79	24	1066	119.8	6.86	24			other molecular function	Pf02263, Pf02841	[GO:0003924]; GO:0017111; GO:0016462; GO:0016818; GO:0016817; GO:0016787; GO:0003824; GO:0003674 [GO:0005525]; GO:0032561; GO:0035639; GO:0019001; GO:0032555; GO:0043168; GO:1901265; GO:1901363; GO:0017076; GO:0032553; GO:0043167; GO:0097159; GO:0036094; GO:0000166; GO:0097367; GO:0005488; GO:0003674							0	1.124	1.07	1.123	1.094	0.635	0.521	1.559	0.466	0.00690756	0.713095	0.0654872	0.986624	0.822276	0.958551	0.822293	0.865588	162.53	36.32	115.7	23.24	30.79	79.05	35	50.9	2.44556e+06	6.33983e+06	2.54484e+06
Master Protein	A0A287UKD2	Protein CROWDED NUCLEI 1 OS=Hordeum vulgare subsp. vulgare OX=112509 PE=3 SV=1	30	33	79	33	1146	131.2	5.3	33	cell organization and biogenesis	nucleus			[GO:0005652]; GO:0110165; GO:0034399; GO:0005575; GO:0031981; GO:0070013; GO:0005634; GO:0043233; GO:0043229; GO:0043231; GO:0031974; GO:0043226; GO:0005622; GO:0043227 [GO:0006997]; GO:0006996; GO:0016043; GO:0071840; GO:0009987; GO:0008150							0	0.306	0.881	0.918	0.965	0.154	1.372	0.495	0.148	2.93734e-07	0.297713	0.165108	0.90805	0.526638	0.628591	0.482194	0.154599	59.78	79.06	30.67	58.12	56.52	0	64.67	86.69	1.17405e+06	1.99768e+06	2.07513e+06
Master Protein	F2CX32	Pyruvate kinase OS=Hordeum vulgare subsp. vulgare OX=112509 PE=2 SV=1	52	19	79	19	527	57.4	6.95	19	other metabolic processes		kinase activity;other molecular function	Pf00224, Pf02887	[GO:0000287]; GO:0046872; GO:0043169; GO:0043167; GO:0036094; GO:0005488; GO:0003674 [GO:0004743]; GO:0016773; GO:0006096; GO:0016772; GO:0006090; GO:0006091; GO:0016052; GO:0019364; GO:0046032; GO:0046034; GO:0046496; GO:0016740; GO:0032787; GO:0044237; GO:0005975; GO:1901575; GO:0009166; GO:0019362; GO:0072526; GO:0009154; GO:0009181; GO:0046031; GO:0009150; GO:0009205; GO:0003824; GO:0019752; …							0	5.256	1.139	0.223	1.112	9.373	1.005	12.337	1.453	0.760257	0.793976	0.490199	0.988445	0.89887	0.770861	0.901353	0.885019	22.84	21.03	35.28	30.75	36.31	19.2	57.17	36.02	1.04346e+07	1.05988e+06	8.71371e+06
Master Protein	F2E3N4	peptidylprolyl isomerase OS=Hordeum vulgare subsp. vulgare OX=112509 PE=2 SV=1	58	31	78	31	589	65.7	5.31	31			other molecular function	Pf00254, Pf00515	[GO:0003755]; GO:0016859; GO:0140096; GO:0016853; GO:0003824; GO:0003674							0	1.458	1.107	0.084	0.027	2.096	0.965	0.882	1.383	0.132377	0.923227	0.00436083	1.27554e-16	0.996294	0.75872	0.88948	0.900144	0.04	57.7	43.18	81.63	169.17	43.4	0	26.49	609415	1.93696e+06	452217
Master Protein	F2DC47	Glutamate decarboxylase OS=Hordeum vulgare subsp. vulgare OX=112509 PE=2 SV=1	38	19	78	19	488	54.1	5.5	19	other metabolic processes		other molecular function	Pf00282	[GO:0004351]; GO:0016831; GO:0016830; GO:0016829; GO:0003824; GO:0003674 [GO:0006536]; GO:0009064; GO:0043648; GO:0170033; GO:0170039; GO:0019752; GO:1901605; GO:0006520; GO:1901564; GO:0043436; GO:0044238; GO:0071704; GO:0006807; GO:0006082; GO:0008152; GO:0044237; GO:0044281; GO:0008150; GO:0009987 [GO:0030170]; GO:0043168; GO:0070279; GO:0043167; GO:0019842; GO:0097159; GO:1901363; GO:0036094;…							0	4.197	1.397	0.399	1.008	15.012	2.069	36.223	2.05	0.977104	0.993297	0.975633	0.967416	0.84882	0.448681	0.690522	0.691815	53.29	40.63	45.02	28.18	103.34	105.96	70.21	42.4	1.91575e+07	5.03219e+06	1.27234e+07
Master Protein	A0A287R7V7	4-coumarate--CoA ligase OS=Hordeum vulgare subsp. vulgare OX=112509 PE=3 SV=1	31	21	78	21	734	80.6	8.5	21	other metabolic processes		other molecular function	Pf00501	[GO:0004467]; GO:0015645; GO:0016405; GO:0001676; GO:0016878; GO:0140657; GO:0016877; GO:0006631; GO:0003674; GO:0016874; GO:0032787; GO:0044255; GO:0003824; GO:0019752; GO:0006629; GO:0044237; GO:0043436; GO:0044238; GO:0071704; GO:0008152; GO:0009987; GO:0006082; GO:0008150; GO:0044281 [GO:0009698]; GO:0006725; GO:0019748; GO:1901360; GO:0044237; GO:0008152; GO:0071704; GO:0009987; GO:0008150 […							0	0.962	1.078	0.626	1.193	0.522	0.354	1.959	0.537	0.00200988	0.669293	0.545723	0.988445	0.80516	0.956404	0.823418	0.930079	80.85	60.22	85.74	13.22	39.73	91.63	30.78	20.36	7.60784e+06	4.79542e+06	7.58537e+06
Master Protein Candidate	F2E3D1	4-coumarate--CoA ligase OS=Hordeum vulgare subsp. vulgare OX=112509 PE=2 SV=1	32	21	78	21	726	79.6	8.43	21	other metabolic processes	other membranes	other molecular function	Pf00501	[GO:0009698]; GO:0006725; GO:0019748; GO:1901360; GO:0044237; GO:0008152; GO:0071704; GO:0009987; GO:0008150 [GO:0016020]; GO:0110165; GO:0005575 [GO:0016207]; GO:0016405; GO:0016878; GO:0016877; GO:0016874; GO:0003824; GO:0003674 [GO:0106290]; GO:0016405; GO:0016877; GO:0016874; GO:0003824; GO:0003674							0	0.962	1.078	0.626	1.193	0.522	0.354	1.959	0.537	0.00200988	0.669293	0.545723	0.988445	0.80516	0.956404	0.823418	0.930079	80.85	60.22	85.74	13.22	39.73	91.63	30.78	20.36	7.60784e+06	4.79542e+06	7.58537e+06
Master Protein	A0A8I6X2K4	Alpha-1,4 glucan phosphorylase OS=Hordeum vulgare subsp. vulgare OX=112509 PE=3 SV=1	30	22	77	22	832	93.8	7.58	22	other metabolic processes		other molecular function	Pf00343	[GO:0005975]; GO:0044238; GO:0071704; GO:0008152; GO:0008150 [GO:0008184]; GO:0004645; GO:0016758; GO:0016757; GO:0016740; GO:0003824; GO:0003674 [GO:0030170]; GO:0043168; GO:0070279; GO:0043167; GO:0019842; GO:0097159; GO:1901363; GO:0036094; GO:0005488; GO:0003674							0	3.513	1.56	0.677	1.698	1.689	0.324	3.327	0.791	0.891727	0.916846	0.428044	0.602672	0.905742	0.928491	0.915757	0.99262	27.77	29.42	52.32	24.11	23.74	35.51	110.23	45.24	8.26435e+06	1.06734e+06	5.21548e+06
Master Protein	F2D167	Predicted protein OS=Hordeum vulgare subsp. vulgare OX=112509 PE=2 SV=1	30	16	77	16	605	66	8.9	16			other molecular function	Pf07731, Pf07732	[GO:0005507]; GO:0046914; GO:0046872; GO:0043169; GO:0043167; GO:0036094; GO:0005488; GO:0003674 [GO:0016491]; GO:0003824; GO:0003674							0	6.216	1.395	0.647	2.479	0.649	0.198	1.306	0.263	0.588651	0.989845	0.821968	0.078312	0.860994	0.751009	0.79819	0.501955	32.12	32.84	38.5	23.27	51.91	40.41	55.36	25.75	2.62808e+06	110415	2.18255e+06
Master Protein	F2D1W5	Predicted protein OS=Hordeum vulgare subsp. vulgare OX=112509 PE=2 SV=1	23	25	77	25	1290	142.2	6.46	25	other biological processes	cytoskeleton	cytoskeletal activity;other molecular function	Pf00225	[GO:0003777]; GO:0003774; GO:0140657; GO:0003674 [GO:0005524]; GO:0032559; GO:0035639; GO:0030554; GO:0032555; GO:0043168; GO:1901265; GO:1901363; GO:0017076; GO:0032553; GO:0043167; GO:0097159; GO:0036094; GO:0000166; GO:0097367; GO:0005488; GO:0003674 [GO:0005874]; GO:0099513; GO:0015630; GO:0099512; GO:0005856; GO:0099081; GO:0043232; GO:0099080; GO:0043228; GO:0043229; GO:0110165; GO:0043226;…							0	2.309	1.174	0.638	1.123	1.651	0.584	5	0.674	0.380629	0.889849	0.533298	0.988445	0.952468	0.928562	0.969223	0.973519	65.04	11.2	42.98	13.47	25.19	126.72	15.95	30.44	3.756e+06	1.23737e+06	2.6365e+06
Master Protein	F2ED12	RNA helicase OS=Hordeum vulgare subsp. vulgare OX=112509 PE=2 SV=1	38	24	77	24	764	81.7	7.78	24			nucleic acid binding activity;other molecular function	Pf00098, Pf00270, Pf00271, Pf08152	[GO:0003723]; GO:0003676; GO:0097159; GO:0005488; GO:0003674 [GO:0003724]; GO:0004386; GO:0008186; GO:0140098; GO:0140640; GO:0140657; GO:0003824; GO:0003674 [GO:0005524]; GO:0032559; GO:0035639; GO:0030554; GO:0032555; GO:0043168; GO:1901265; GO:1901363; GO:0017076; GO:0032553; GO:0043167; GO:0097159; GO:0036094; GO:0000166; GO:0097367; GO:0005488; GO:0003674 [GO:0008270]; GO:0046914; GO:0046872…							0	100	1.03	0.01	4.003	0.192	0.01	0.705	0.174	2.92684e-17	0.646582	3.07167e-17	0.000355988	0.576035	2.73179e-17	0.58393	0.230109		21.69		32.14	33.82		25.15	36.72	2.68072e+06		2.58236e+06
Master Protein	A0A287EUP1	Peroxidase OS=Hordeum vulgare subsp. vulgare OX=112509 PE=3 SV=1	35	13	77	13	338	36.3	6.4	13	other metabolic processes;stress response;other biological processes	non-structural extracellular	other molecular function	Pf00141	[GO:0005576]; GO:0110165; GO:0005575 [GO:0006979]; GO:0006950; GO:0050896; GO:0008150 [GO:0020037]; GO:0046906; GO:0097159; GO:0005488; GO:0003674 [GO:0042744]; GO:0042743; GO:0044248; GO:0072593; GO:0009056; GO:0044237; GO:0008152; GO:0009987; GO:0008150 [GO:0046872]; GO:0043169; GO:0043167; GO:0036094; GO:0005488; GO:0003674 [GO:0140825]; GO:0004601; GO:0016209; GO:0016684; GO:0003674; GO:00988…							0	4.988	2.27	0.717	1.61	0.257	0.083	0.202	0.066	0.817114	0.0975897	0.389924	0.724792	0.673854	0.416269	0.238592	0.00780082	46.2	54.91	49.25	22.48	39.16	26.56	12.72	36.7	9.47804e+06	2.0676e+06	4.172e+06
Master Protein Candidate	F2CSS0	Predicted protein OS=Hordeum vulgare subsp. vulgare OX=112509 PE=2 SV=1	30	16	77	16	601	65.8	8.4	16			other molecular function	Pf07731, Pf07732	[GO:0005507]; GO:0046914; GO:0046872; GO:0043169; GO:0043167; GO:0036094; GO:0005488; GO:0003674 [GO:0016491]; GO:0003824; GO:0003674							0	6.216	1.395	0.647	2.479	0.649	0.198	1.306	0.263	0.588651	0.989845	0.821968	0.078312	0.860994	0.751009	0.79819	0.501955	32.12	32.84	38.5	23.27	51.91	40.41	55.36	25.75	2.62808e+06	110415	2.18255e+06
Master Protein	A0A8I7B675	Calreticulin OS=Hordeum vulgare subsp. vulgare OX=112509 PE=3 SV=1	44	17	76	17	428	50.2	7.02	17	protein metabolism;other metabolic processes	ER/Golgi	other molecular function	Pf00262	[GO:0005509]; GO:0046872; GO:0043169; GO:0043167; GO:0036094; GO:0005488; GO:0003674 [GO:0005788]; GO:0070013; GO:0005783; GO:0043233; GO:0043229; GO:0043231; GO:0005737; GO:0012505; GO:0031974; GO:0043226; GO:0005622; GO:0043227; GO:0110165; GO:0005575 [GO:0006457]; GO:0009987; GO:0051604; GO:0008150; GO:0019538; GO:0010467; GO:0043170; GO:0044238; GO:1901564; GO:0009059; GO:0071704; GO:0008152;…							0	3.163	1.506	0.389	2.407	0.425	0.063	1.262	0.155	0.772578	0.944482	0.993829	0.070433	0.793526	0.306757	0.734981	0.17274	251.62	34.51	75.85	36.39	45.18	90.8	36.44	41.14	5.89221e+06	1.13913e+06	4.0283e+06
Master Protein Candidate	F2E6U9	Purple acid phosphatase OS=Hordeum vulgare subsp. vulgare OX=112509 PE=2 SV=1	40	23	76	23	617	69.1	6.68	23			other molecular function	Pf00149, Pf14008, Pf16656, Pf17808	[GO:0003993]; GO:0016791; GO:0042578; GO:0016788; GO:0016787; GO:0003824; GO:0003674 [GO:0046872]; GO:0043169; GO:0043167; GO:0036094; GO:0005488; GO:0003674							0	56.06	2.02	0.442	6.765	0.335	0.222	1.224	1.033	2.18611e-09	0.320276	0.902012	7.44205e-09	0.752248	0.815753	0.731889	0.973519	0.5	43.72	99.41	51.72	45.48	31.3	51.52	77.29	1.64874e+07	730866	1.52287e+07
Master Protein	F2DGM9	Predicted protein OS=Hordeum vulgare subsp. vulgare OX=112509 PE=2 SV=1	41	12	76	12	386	39.9	9.52	12	developmental processes;other biological processes			Pf00581	[GO:0009704]; GO:0009416; GO:0009640; GO:0009314; GO:0009639; GO:0009791; GO:0009628; GO:0032501; GO:0007275; GO:0050896; GO:0008150; GO:0048856; GO:0032502 [GO:0071277]; GO:0051592; GO:0071248; GO:0010038; GO:0071241; GO:0010035; GO:0070887; GO:0042221; GO:0051716; GO:0050896; GO:0009987; GO:0008150 [GO:0090333]; GO:0010119; GO:0050794; GO:0050789; GO:0065007; GO:0008150							0	3.355	1.186	0.477	1.35	0.671	0.303	1.918	0.493	0.838101	0.870388	0.834696	0.954863	0.82801	0.908686	0.819313	0.894572	43.87	5.65	77.9	14.32	18.85	53.39	27.23	17.24	1.26999e+07	5.17163e+06	1.14956e+07
Master Protein	F2E7B8	assimilatory sulfite reductase (ferredoxin) OS=Hordeum vulgare subsp. vulgare OX=112509 PE=2 SV=1	28	18	76	18	636	70.1	7.69	18		other cell component	other molecular function	Pf01077, Pf03460	[GO:0020037]; GO:0046906; GO:0097159; GO:0005488; GO:0003674 [GO:0042644]; GO:0042646; GO:0009570; GO:0009295; GO:0043232; GO:0009532; GO:0009507; GO:0110165; GO:0043228; GO:0043229; GO:0009536; GO:0005575; GO:0043226; GO:0005622; GO:0043231; GO:0005737; GO:0043227 [GO:0046872]; GO:0043169; GO:0043167; GO:0036094; GO:0005488; GO:0003674 [GO:0050311]; GO:0016673; GO:0016667; GO:0016491; GO:0003824…							0	6.047	1.215	0.342	1.515	13.123	0.954	22.024	1.072	0.585754	0.907023	0.93099	0.814811	0.862456	0.769624	0.795671	0.966935	47.44	31.67	31.57	19.37	29.64	51.21	37.66	28.39	1.20557e+07	2.01643e+06	9.56264e+06
Master Protein	F2D712	Predicted protein OS=Hordeum vulgare subsp. vulgare OX=112509 PE=2 SV=1	34	17	76	17	454	50.5	9.33	17		other membranes			[GO:0016020]; GO:0110165; GO:0005575							0	2.507	1.199	0.491	1.054	0.241	0.173	0.708	0.277	0.467468	0.89894	0.807918	0.978156	0.655486	0.721552	0.585427	0.547826	76.69	25.89	94.19	29.01	23.4	102.66	37.9	36.78	4.00114e+06	2.06281e+06	3.74018e+06
Master Protein	A0A287MLU2	Uncharacterized protein OS=Hordeum vulgare subsp. vulgare OX=112509 PE=3 SV=1	25	22	76	22	1019	111.7	5.77	22	cell organization and biogenesis;other biological processes	cytoskeleton	cytoskeletal activity	Pf00626, Pf02209	[GO:0005856]; GO:0043232; GO:0043228; GO:0043229; GO:0043226; GO:0005622; GO:0110165; GO:0005575 [GO:0007015]; GO:0097435; GO:0030036; GO:0016043; GO:0007010; GO:0030029; GO:0071840; GO:0006996; GO:0009987; GO:0008150 [GO:0051014]; GO:0030029; GO:0009987; GO:0008150 [GO:0051015]; GO:0003779; GO:0044877; GO:0008092; GO:0005488; GO:0005515; GO:0003674 [GO:0051693]; GO:0030835; GO:0030837; GO:003083…							0	3.694	1.155	0.513	1.357	3.574	0.492	8.371	0.644	0.927358	0.827698	0.769437	0.955872	0.964482	0.974199	0.917767	0.966935	55.51	26.86	33.12	23.04	26.54	52.43	2.42	17.51	4.59735e+06	969666	3.44465e+06
Master Protein	F2DQT1	Purple acid phosphatase OS=Hordeum vulgare subsp. vulgare OX=112509 PE=2 SV=1	40	23	76	23	617	69.1	6.68	23			other molecular function	Pf00149, Pf14008, Pf16656, Pf17808	[GO:0003993]; GO:0016791; GO:0042578; GO:0016788; GO:0016787; GO:0003824; GO:0003674 [GO:0046872]; GO:0043169; GO:0043167; GO:0036094; GO:0005488; GO:0003674							0	56.06	2.02	0.442	6.765	0.335	0.222	1.224	1.033	2.18611e-09	0.320276	0.902012	7.44205e-09	0.752248	0.815753	0.731889	0.973519	0.5	43.72	99.41	51.72	45.48	31.3	51.52	77.29	1.64874e+07	730866	1.52287e+07
Master Protein	M0YVB7	Translation elongation factor EF1B beta/delta subunit guanine nucleotide exchange domain-containing protein OS=Hordeum vulgare subsp. vulgare OX=112509 PE=3 SV=1	43	10	76	10	226	24.5	4.67	10	protein metabolism;other metabolic processes	other cell component	nucleic acid binding activity	Pf00736	[GO:0003746]; GO:0008135; GO:0006414; GO:0090079; GO:0006412; GO:0009059; GO:0003676; GO:0045182; GO:0019538; GO:0043043; GO:0010467; GO:0043170; GO:0044249; GO:1901576; GO:0097159; GO:0003674; GO:0006417; GO:0044238; GO:1901564; GO:0006518; GO:0043604; GO:1901566; GO:0071704; GO:0009058; GO:0044237; GO:0005488; GO:0010608; GO:0034248; GO:0051246; GO:0008152; GO:0006807; GO:0043603; GO:0044271; G…							0	4.211	1.631	0.26	1.146	2.714	0.439	9.348	1.013	0.974685	0.863026	0.670196	0.99406	0.963026	0.997915	0.944122	0.973519	54.38	41.12	67.35	50.02	67.9	48.27	65.85	43.9	1.70011e+07	2.81827e+06	1.13588e+07
Master Protein	A0A8I7B532	Eukaryotic translation initiation factor 3 subunit L OS=Hordeum vulgare subsp. vulgare OX=112509 PE=3 SV=1	43	19	76	19	522	60.9	6.67	19	cell organization and biogenesis;protein metabolism;other metabolic processes	translational apparatus;other cell component	nucleic acid binding activity	Pf10255	[GO:0001732]; GO:0022618; GO:0002183; GO:0065003; GO:0071826; GO:0022613; GO:0006413; GO:0002181; GO:0022607; GO:0043933; GO:0044085; GO:0044237; GO:0006412; GO:0016043; GO:0071840; GO:0008152; GO:0009987; GO:0009059; GO:0019538; GO:0043043; GO:0010467; GO:0008150; GO:0043170; GO:0044249; GO:1901576; GO:0044238; GO:1901564; GO:0006518; GO:0043604; GO:1901566; GO:0071704; GO:0009058; GO:0006807; G…							0	2.81	1.287	0.663	1.222	0.401	0.121	1.508	0.318	0.761217	0.96907	0.714236	0.988445	0.793526	0.579097	0.828443	0.646281	29.87	27.36	0.99	17.32	37.42	75.74	34.71	35.05	2.48994e+06	127182	1.82169e+06
Master Protein	F2DIC8	Predicted protein OS=Hordeum vulgare subsp. vulgare OX=112509 PE=2 SV=1	59	16	75	16	347	38.7	6.77	16												0	4.342	2.413	0.465	0.889	1.571	0.275	4.092	1.285	0.956905	0.0433432	0.856385	0.816851	0.898078	0.880601	0.944545	0.934079	61.56	34.41	107.75	16.49	17.27	19.24	76.51	22.82	1.06717e+07	1.70758e+06	4.63066e+06
Master Protein	F2CWQ6	ATP synthase subunit gamma, mitochondrial OS=Hordeum vulgare subsp. vulgare OX=112509 PE=2 SV=1	37	16	75	16	326	35.4	9.35	16	other metabolic processes;transport	other membranes;mitochondrion	transporter activity	Pf00231	[GO:0000275]; GO:0045261; GO:0098800; GO:0005753; GO:0033178; GO:0005622; GO:0045259; GO:0098796; GO:0098798; GO:0005743; GO:0016469; GO:0110165; GO:0032991; GO:0016020; GO:0005739; GO:0019866; GO:0031966; GO:1904949; GO:0005575; GO:0043231; GO:0005737; GO:0031090; GO:0031967; GO:0005740; GO:1902494; GO:0043227; GO:0043229; GO:0031975; GO:0043226 [GO:0015986]; GO:0006754; GO:0009152; GO:0009206; …							0	1.804	0.986	0.462	1.44	1.127	0.465	5.197	0.544	0.129943	0.418268	0.863146	0.879571	0.862067	0.986647	0.977993	0.935577	105.48	68.46	90.01	24.03	34.21	57.41	53.46	47.13	9.35512e+06	3.77036e+06	8.92822e+06
Master Protein	S4Z1V8	Photosystem II protein D1 OS=Hordeum vulgare subsp. vulgare OX=112509 GN=psbA PE=3 SV=1	25	11	75	11	353	38.9	5.36	11	other metabolic processes;stress response	other membranes	other molecular function	Pf00124	[GO:0005506]; GO:0046914; GO:0046872; GO:0043169; GO:0043167; GO:0036094; GO:0005488; GO:0003674 [GO:0009523]; GO:0009521; GO:0098796; GO:0034357; GO:0032991; GO:0016020; GO:0009579; GO:0005575; GO:0110165; GO:0043232; GO:0043228; GO:0043229; GO:0043226; GO:0005622 [GO:0009535]; GO:0031968; GO:0055035; GO:0009534; GO:0019867; GO:0098588; GO:0031967; GO:0042170; GO:0042651; GO:0031976; GO:0009507;…	4525096	psbA	S4Z1V8				0	28.869	1.52	0.152	2.256	3.901	0.46	12.398	1.726	1.19912e-05	0.940081	0.132427	0.118823	0.999779	0.987343	0.89992	0.787677	50.08	11.86	53.66	19.26	18.85	87.54	68.83	73.41	1.24045e+08	5.37103e+06	8.29597e+07
Master Protein	F2E5U7	Dihydrolipoyl dehydrogenase OS=Hordeum vulgare subsp. vulgare OX=112509 PE=2 SV=1	46	21	75	21	505	52.9	7.96	21			other molecular function	Pf02852, Pf07992	[GO:0004148]; GO:0016668; GO:0016667; GO:0016491; GO:0003824; GO:0003674 [GO:0050660]; GO:0000166; GO:0043168; GO:1901265; GO:1901363; GO:0043167; GO:0097159; GO:0036094; GO:0005488; GO:0003674							0	2.456	1.165	0.621	1.015	14.344	2.827	19.751	1.366	0.440779	0.838865	0.555312	0.967942	0.853694	0.322024	0.820263	0.907572	69.99	38.21	60.55	24.15	37.26	53.34	84.89	38.55	1.34736e+07	5.50316e+06	1.09089e+07
Master Protein	F2CPW2	Predicted protein OS=Hordeum vulgare subsp. vulgare OX=112509 PE=2 SV=1	39	18	75	18	472	51.8	5.73	18	cell organization and biogenesis			Pf18087, Pf18578, Pf18579	[GO:0110102]; GO:0065003; GO:0022607; GO:0043933; GO:0016043; GO:0044085; GO:0071840; GO:0009987; GO:0008150							0	6.538	1.642	0.268	1.103	8.675	0.48	24.4	1.435	0.47565	0.850839	0.702017	0.988445	0.906715	0.980602	0.777228	0.88644	27.27	21.47	26.95	8.25	18.49	27.13	40.69	20.58	1.035e+07	1.83693e+06	6.39082e+06
Master Protein	A0A8I6XZI5	Pterin-binding domain-containing protein OS=Hordeum vulgare subsp. vulgare OX=112509 PE=3 SV=1	53	17	75	17	383	39.7	7.78	17	other metabolic processes		other molecular function	Pf08240, Pf13602	[GO:0008270]; GO:0046914; GO:0046872; GO:0043169; GO:0043167; GO:0036094; GO:0005488; GO:0003674 [GO:0016628]; GO:0016627; GO:0016491; GO:0003824; GO:0003674 [GO:0042558]; GO:0006725; GO:0046483; GO:1901360; GO:1901564; GO:0044237; GO:0071704; GO:0006807; GO:0008152; GO:0009987; GO:0008150							0	3.252	1.478	0.327	0.857	61.061	2.458	57.082	1.446	0.798853	0.964494	0.890849	0.755465	0.661164	0.375763	0.568386	0.88588	65.22	39.24	51.62	15.86	41.81	51.16	26.26	13.97	1.90109e+07	7.33821e+06	1.32673e+07
Master Protein	Q40034	Elongation factor 1-alpha OS=Hordeum vulgare OX=4513 GN=BLT63 PE=1 SV=1	35	15	75	15	447	49.1	9.07	15	protein metabolism;other metabolic processes	other cell component	nucleic acid binding activity;other molecular function	Pf00009, Pf03143, Pf03144	[GO:0003746]; GO:0008135; GO:0006414; GO:0090079; GO:0006412; GO:0009059; GO:0003676; GO:0045182; GO:0019538; GO:0043043; GO:0010467; GO:0043170; GO:0044249; GO:1901576; GO:0097159; GO:0003674; GO:0006417; GO:0044238; GO:1901564; GO:0006518; GO:0043604; GO:1901566; GO:0071704; GO:0009058; GO:0044237; GO:0005488; GO:0010608; GO:0034248; GO:0051246; GO:0008152; GO:0006807; GO:0043603; GO:0044271; G…		BLT63	Q40034				0	3.494	1.252	0.592	0.672	0.08	0.072	0.289	0.199	0.996236	0.958195	0.837788	0.33037	0.296105	0.359151	0.365209	0.308728	0	26.33	0	26.96	10.66	0	45.23	54.43	1.27073e+06	42055.6	1.02364e+06
Master Protein	A0A8I6XND6	glutamate synthase (NADH) OS=Hordeum vulgare subsp. vulgare OX=112509 PE=3 SV=1	20	34	75	34	2158	235.4	7.02	34	other metabolic processes		other molecular function	Pf00310, Pf01493, Pf01645, Pf04898, Pf07992, Pf14691	[GO:0005506]; GO:0046914; GO:0046872; GO:0043169; GO:0043167; GO:0036094; GO:0005488; GO:0003674 [GO:0006541]; GO:0009064; GO:0170033; GO:0170039; GO:1901605; GO:0006520; GO:0019752; GO:1901564; GO:0044238; GO:0071704; GO:0043436; GO:0006807; GO:0008152; GO:0006082; GO:0008150; GO:0044237; GO:0044281; GO:0009987 [GO:0010181]; GO:0032553; GO:0043168; GO:0000166; GO:0097367; GO:0043167; GO:1901265;…							0	2.985	1.005	0.715	1.472	7.239	1.871	1.289	1.593	0.699913	0.448584	0.376335	0.857621	0.887507	0.504606	0.739484	0.834299	100.37	24.76	94.66	16.91	77.47	71.4	206.77	43.24	4.27581e+06	1.01846e+06	4.44384e+06
Master Protein	F2DDR9	Phosphotransferase OS=Hordeum vulgare subsp. vulgare OX=112509 GN=HXK5 PE=2 SV=1	45	19	75	19	507	54.7	6.32	19	other metabolic processes;other biological processes	mitochondrion	kinase activity;other molecular function	Pf00349, Pf03727	[GO:0001678]; GO:0042593; GO:0055082; GO:0033500; GO:0019725; GO:0048878; GO:0042592; GO:0008150 [GO:0004340]; GO:0004396; GO:0051156; GO:0016773; GO:0019200; GO:0006796; GO:0019637; GO:1901135; GO:0016772; GO:0016301; GO:0046835; GO:0006793; GO:0071704; GO:0016740; GO:0005975; GO:0016310; GO:0044237; GO:0008152; GO:0003824; GO:0044238; GO:0009987; GO:0008150; GO:0003674 [GO:0005524]; GO:0032559;…		HXK5	F2DDR9	HORVU			0	5.354	1.352	0.232	1.041	0.94	0.151	3.28	0.711	0.726022	0.989324	0.536787	0.977425	0.846587	0.673547	0.917767	0.978289	16.97	17.7	74.49	9.2	30.82	71.92	40.78	46.69	5.33243e+06	471108	3.72976e+06
Master Protein	F2CSX2	60S ribosomal protein L18a OS=Hordeum vulgare subsp. vulgare OX=112509 PE=2 SV=1	61	14	74	14	178	21.3	10.35	14	protein metabolism;other metabolic processes	translational apparatus;other cell component	other molecular function	Pf01775	[GO:0003735]; GO:0005198; GO:0003674 [GO:0005840]; GO:0043232; GO:0043228; GO:0043229; GO:0043226; GO:0005622; GO:0110165; GO:0005575 [GO:0006412]; GO:0009059; GO:0019538; GO:0043043; GO:0010467; GO:0043170; GO:0044249; GO:1901576; GO:0044238; GO:1901564; GO:0006518; GO:0043604; GO:1901566; GO:0071704; GO:0009058; GO:0044237; GO:0008152; GO:0006807; GO:0043603; GO:0044271; GO:0009987; GO:0008150;…							0	7.562	1.074	0.267	1.534	0.664	0.079	2.166	0.284	0.291926	0.665098	0.700064	0.786755	0.827906	0.396877	0.835584	0.564071	66.59	29.09	19.11	23.57	19.11	24.41	42.83	35.9	7.30203e+06	849392	6.53724e+06
Master Protein	F2CY55	Predicted protein OS=Hordeum vulgare subsp. vulgare OX=112509 PE=2 SV=1	45	18	74	18	349	37.4	7.71	18	stress response;other biological processes		other molecular function	Pf00141	[GO:0004601]; GO:0016209; GO:0016684; GO:0003674; GO:0098869; GO:0016491; GO:1990748; GO:0003824; GO:0009987; GO:0098754; GO:0097237; GO:0008150; GO:0009636; GO:0070887; GO:0042221; GO:0051716; GO:0050896 [GO:0020037]; GO:0046906; GO:0097159; GO:0005488; GO:0003674 [GO:0034599]; GO:0006979; GO:0062197; GO:0006950; GO:0033554; GO:0070887; GO:0050896; GO:0051716; GO:0042221; GO:0008150; GO:0009987							0	3.785	1.504	0.536	1.251	8.213	1.788	26.516	1.229	0.954911	0.944724	0.724056	0.986624	0.914687	0.510062	0.758601	0.95228	57.01	19.77	85.2	23.32	33.05	71.57	34.32	37.56	1.50214e+07	3.82274e+06	1.11434e+07
Master Protein	A0A8I6Z4E9	Aspartate aminotransferase OS=Hordeum vulgare subsp. vulgare OX=112509 PE=3 SV=1	52	21	74	21	458	49.9	8.32	21	other metabolic processes		other molecular function	Pf00155	[GO:0006520]; GO:0044238; GO:0071704; GO:0008152; GO:0008150 [GO:0008483]; GO:0016769; GO:0016740; GO:0003824; GO:0003674 [GO:0009058]; GO:0008152; GO:0008150 [GO:0030170]; GO:0043168; GO:0070279; GO:0043167; GO:0019842; GO:0097159; GO:1901363; GO:0036094; GO:0005488; GO:0003674							0	17.255	1.354	0.161	2.543	30.581	0.16	13.133	0.71	0.00187501	0.989324	0.169543	0.0421655	0.80503	0.690502	0.890489	0.978289	26.51	22.73	30.83	16.75	28.11	31.91	127.42	26.23	2.0422e+07	698601	1.55146e+07
Master Protein	F2E397	fructokinase OS=Hordeum vulgare subsp. vulgare OX=112509 PE=2 SV=1	56	19	74	19	323	34.8	5.87	19	other metabolic processes		kinase activity	Pf00294	[GO:0016301]; GO:0016772; GO:0016740; GO:0003824; GO:0003674 [GO:0016310]; GO:0006796; GO:0006793; GO:0044237; GO:0008152; GO:0009987; GO:0008150							0	5.639	1.214	0.445	1.752	28.268	1.378	20.467	1.533	0.677447	0.907023	0.897779	0.53351	0.80516	0.627976	0.814061	0.852342	60.66	16.82	55.92	32.06	67.8	42.45	73.18	45.09	1.97006e+07	2.9911e+06	1.60727e+07
Master Protein	A0A8I6Y9I1	oligopeptidase A OS=Hordeum vulgare subsp. vulgare OX=112509 PE=3 SV=1	39	27	74	27	790	88.2	6.01	27	protein metabolism		other molecular function	Pf01432, Pf19310	[GO:0004222]; GO:0004175; GO:0008237; GO:0008233; GO:0016787; GO:0140096; GO:0003824; GO:0003674 [GO:0006508]; GO:0019538; GO:0043170; GO:0044238; GO:1901564; GO:0071704; GO:0008152; GO:0006807; GO:0008150 [GO:0046872]; GO:0043169; GO:0043167; GO:0036094; GO:0005488; GO:0003674							0	8.341	1.344	0.281	1.88	29.27	0.261	6.103	0.932	0.196726	0.982501	0.756162	0.420057	0.802664	0.862892	0.978897	0.983763	56.22	39.05	88.85	27.52	79.35	78.45	0	29.42	7.80723e+06	472242	4.6405e+06
Master Protein Candidate	F2DX45	oligopeptidase A OS=Hordeum vulgare subsp. vulgare OX=112509 PE=2 SV=1	39	27	74	27	790	88.2	6.01	27	protein metabolism		other molecular function	Pf01432, Pf19310	[GO:0004222]; GO:0004175; GO:0008237; GO:0008233; GO:0016787; GO:0140096; GO:0003824; GO:0003674 [GO:0006508]; GO:0019538; GO:0043170; GO:0044238; GO:1901564; GO:0071704; GO:0008152; GO:0006807; GO:0008150 [GO:0046872]; GO:0043169; GO:0043167; GO:0036094; GO:0005488; GO:0003674							0	8.341	1.344	0.281	1.88	29.27	0.261	6.103	0.932	0.196726	0.982501	0.756162	0.420057	0.802664	0.862892	0.978897	0.983763	56.22	39.05	88.85	27.52	79.35	78.45	0	29.42	7.80723e+06	472242	4.6405e+06
Master Protein	A0A8I6Y2R6	Adenosine kinase OS=Hordeum vulgare subsp. vulgare OX=112509 PE=3 SV=1	39	16	73	16	344	37.1	5.16	16	other metabolic processes		kinase activity;other molecular function	Pf00294	[GO:0004001]; GO:0016773; GO:0019206; GO:0006167; GO:0016772; GO:0019205; GO:0009165; GO:0009152; GO:0009168; GO:0046033; GO:0016740; GO:0016301; GO:0009117; GO:1901293; GO:0006164; GO:0009150; GO:0009260; GO:0009127; GO:0009156; GO:0009167; GO:0003824; GO:0006753; GO:0034654; GO:0090407; GO:0006163; GO:0072522; GO:0009259; GO:0046390; GO:0009124; GO:0009126; GO:0009161; GO:0003674; GO:0006796; G…							0	3.715	1.66	0.395	1.153	30.742	2.126	45.678	1.611	0.936576	0.827698	0.983367	0.997848	0.804935	0.438096	0.632521	0.826575	48.31	9.31	39.61	23.24	19.57	33.13	47.75	33.9	1.9744e+07	4.6877e+06	1.18246e+07
Master Protein	F2E6M0	Ferredoxin--nitrite reductase, chloroplastic OS=Hordeum vulgare subsp. vulgare OX=112509 PE=2 SV=1	36	24	73	24	599	66.1	6.76	24			other molecular function	Pf01077, Pf03460	[GO:0016491]; GO:0003824; GO:0003674 [GO:0020037]; GO:0046906; GO:0097159; GO:0005488; GO:0003674 [GO:0046872]; GO:0043169; GO:0043167; GO:0036094; GO:0005488; GO:0003674 [GO:0051539]; GO:0051536; GO:0051540; GO:0036094; GO:0005488; GO:0003674							0	17.485	1.083	0.577	7.313	29.824	0.493	16.624	0.969	0.00167635	0.682332	0.683263	1.29745e-09	0.80503	0.952115	0.845132	0.9787	43.48	29.14	45.77	27.98	41.92	140.58	108.59	40.11	1.62682e+07	218842	1.69984e+07
Master Protein	A0A8I6YT54	Uncharacterized protein OS=Hordeum vulgare subsp. vulgare OX=112509 PE=3 SV=1	28	12	73	12	389	42.1	7.06	12	protein metabolism		other molecular function	Pf00112, Pf08246	[GO:0006508]; GO:0019538; GO:0043170; GO:0044238; GO:1901564; GO:0071704; GO:0008152; GO:0006807; GO:0008150 [GO:0008234]; GO:0008233; GO:0016787; GO:0140096; GO:0003824; GO:0003674							0	3.869	2.092	0.364	1.286	8.086	2.123	16.007	3.156	0.968622	0.236051	0.969942	0.977425	0.917947	0.438185	0.856881	0.376412	43.67	74.06	42.22	26.86	63	85.63	35.52	41.24	4.07741e+07	6.93398e+06	1.99968e+07
Master Protein	A0A8I6XDD1	fructose-bisphosphatase OS=Hordeum vulgare subsp. vulgare OX=112509 PE=3 SV=1	28	14	73	14	409	44.2	5.2	14	other metabolic processes		other molecular function	Pf00316, Pf18913	[GO:0005975]; GO:0044238; GO:0071704; GO:0008152; GO:0008150 [GO:0042132]; GO:0050308; GO:0019203; GO:0016791; GO:0042578; GO:0016788; GO:0016787; GO:0003824; GO:0003674 [GO:0046872]; GO:0043169; GO:0043167; GO:0036094; GO:0005488; GO:0003674							0	4.926	1.325	0.267	0.947	21.462	3.162	38.769	3.059	0.832374	0.971106	0.696887	0.897366	0.82801	0.278936	0.671014	0.39666	92.2	33.64	51.4	22	46.94	10.23	0.24	69.04	2.40311e+07	5.16422e+06	1.85087e+07
Master Protein	Q9SAQ7	YLP OS=Hordeum vulgare OX=4513 GN=Ylp PE=2 SV=1	50	15	73	15	227	26.2	7.02	15	transport	other membranes	transporter activity	Pf01991	[GO:0033178]; GO:0098796; GO:0016469; GO:0032991; GO:0016020; GO:1904949; GO:0005575; GO:0110165; GO:1902494 [GO:0046961]; GO:0015078; GO:0019829; GO:0044769; GO:0008324; GO:0022890; GO:1902600; GO:0022853; GO:0042626; GO:0042625; GO:0015075; GO:0098655; GO:0015318; GO:0098662; GO:0022804; GO:0015399; GO:0140657; GO:0022857; GO:0034220; GO:0006812; GO:0098660; GO:0003674; GO:0005215; GO:0055085; …		Ylp	Q9SAQ7				0	3.736	1.508	0.605	1.148	8.468	1.127	9.661	0.774	0.942382	0.944482	0.586704	0.994919	0.910768	0.705561	0.939122	0.989501	56.94	30.47	94.93	19.78	30.4	61.22	78.37	27.86	2.24808e+07	6.30272e+06	1.62537e+07
Master Protein Candidate	B4ESF4	Papain-like cysteine proteinase OS=Hordeum vulgare subsp. vulgare OX=112509 GN=pap-16 PE=2 SV=1	28	12	73	12	384	41.5	7.23	12	protein metabolism		other molecular function	Pf00112, Pf08246	[GO:0006508]; GO:0019538; GO:0043170; GO:0044238; GO:1901564; GO:0071704; GO:0008152; GO:0006807; GO:0008150 [GO:0008234]; GO:0008233; GO:0016787; GO:0140096; GO:0003824; GO:0003674		pap-16	B4ESF4				0	3.869	2.092	0.364	1.286	8.086	2.123	16.007	3.156	0.968622	0.236051	0.969942	0.977425	0.917947	0.438185	0.856881	0.376412	43.67	74.06	42.22	26.86	63	85.63	35.52	41.24	4.07741e+07	6.93398e+06	1.99968e+07
Master Protein	A5CFY5	Tubulin beta chain OS=Hordeum vulgare subsp. vulgare OX=112509 GN=tub2 PE=2 SV=1	38	15	73	15	446	50	4.77	15	cell cycle OR cell proliferation;cell organization and biogenesis	cytoskeleton;other cell component	cytoskeletal activity;other molecular function	Pf00091, Pf03953	[GO:0000226]; GO:0007010; GO:0007017; GO:0006996; GO:0009987; GO:0016043; GO:0008150; GO:0071840 [GO:0000278]; GO:0007049; GO:0009987; GO:0008150 [GO:0003924]; GO:0017111; GO:0016462; GO:0016818; GO:0016817; GO:0016787; GO:0003824; GO:0003674 [GO:0005200]; GO:0005198; GO:0007010; GO:0003674; GO:0006996; GO:0016043; GO:0071840; GO:0009987; GO:0008150 [GO:0005525]; GO:0032561; GO:0035639; GO:001900…		tub2	A5CFY5	HORVU			0	6.392	1.247	0.246	1.814	7.927	0.476	4.884	0.98	0.504709	0.924118	0.606343	0.447814	0.918238	0.987343	0.969223	0.978289	61.02	15.65	25.8	50.27	35.9	79.89	111.31	36.5	1.01274e+07	480235	7.67721e+06
Master Protein	F2DCS7	Ketol-acid reductoisomerase OS=Hordeum vulgare subsp. vulgare OX=112509 PE=2 SV=1	25	16	73	16	577	62.2	6.49	16	other metabolic processes		other molecular function	Pf01450, Pf07991	[GO:0004455]; GO:0016616; GO:0016614; GO:0016491; GO:0003824; GO:0003674 [GO:0009097]; GO:0006549; GO:0009082; GO:1901607; GO:0009081; GO:1901605; GO:0046394; GO:1901566; GO:0006520; GO:0019752; GO:1901564; GO:0016053; GO:1901576; GO:0044238; GO:0071704; GO:0043436; GO:0006807; GO:0006082; GO:0044249; GO:0044283; GO:0009058; GO:0008152; GO:0044237; GO:0044281; GO:0008150; GO:0009987 [GO:0009099];…							0	6.377	1.369	0.647	1.629	18.527	1.621	25.019	1.856	0.50736	0.993048	0.508867	0.679979	0.842772	0.566634	0.77213	0.758456	101.45	35.45	68.91	63.1	53.14	90.32	15.91	25.69	1.33211e+07	1.40956e+06	9.94622e+06
Master Protein Candidate	Q9ZR97	YLP OS=Hordeum vulgare OX=4513 GN=Ylp PE=2 SV=1	50	15	73	15	227	26.2	7.06	15	transport	other membranes	transporter activity	Pf01991	[GO:0033178]; GO:0098796; GO:0016469; GO:0032991; GO:0016020; GO:1904949; GO:0005575; GO:0110165; GO:1902494 [GO:0046961]; GO:0015078; GO:0019829; GO:0044769; GO:0008324; GO:0022890; GO:1902600; GO:0022853; GO:0042626; GO:0042625; GO:0015075; GO:0098655; GO:0015318; GO:0098662; GO:0022804; GO:0015399; GO:0140657; GO:0022857; GO:0034220; GO:0006812; GO:0098660; GO:0003674; GO:0005215; GO:0055085; …		Ylp	Q9ZR97	HORVU			0	3.736	1.508	0.605	1.148	8.468	1.127	9.661	0.774	0.942382	0.944482	0.586704	0.994919	0.910768	0.705561	0.939122	0.989501	56.94	30.47	94.93	19.78	30.4	61.22	78.37	27.86	2.24808e+07	6.30272e+06	1.62537e+07
Master Protein	A0A8I7BES8	Eukaryotic translation initiation factor 3 subunit E OS=Hordeum vulgare subsp. vulgare OX=112509 PE=3 SV=1	40	16	72	16	484	55.4	5.87	16	cell organization and biogenesis;protein metabolism;other metabolic processes	translational apparatus;other cell component	nucleic acid binding activity	Pf01399, Pf09440	[GO:0001732]; GO:0022618; GO:0002183; GO:0065003; GO:0071826; GO:0022613; GO:0006413; GO:0002181; GO:0022607; GO:0043933; GO:0044085; GO:0044237; GO:0006412; GO:0016043; GO:0071840; GO:0008152; GO:0009987; GO:0009059; GO:0019538; GO:0043043; GO:0010467; GO:0008150; GO:0043170; GO:0044249; GO:1901576; GO:0044238; GO:1901564; GO:0006518; GO:0043604; GO:1901566; GO:0071704; GO:0009058; GO:0006807; G…							0	4.464	0.93	0.24	1.199	0.411	0.102	1.572	0.317	0.915119	0.373253	0.602779	0.988445	0.801382	0.503152	0.835849	0.64356	7.08	22.56	32.3	34.61	19.13	16.44	61.18	28.88	2.22371e+06	161602	2.1193e+06
Master Protein	F2D692	Predicted protein OS=Hordeum vulgare subsp. vulgare OX=112509 PE=2 SV=1	50	14	72	14	360	38.7	5.81	14	other metabolic processes		other molecular function	Pf00891, Pf08100	[GO:0008171]; GO:0008168; GO:0016741; GO:0016740; GO:0003824; GO:0003674 [GO:0008757]; GO:0008168; GO:0016741; GO:0016740; GO:0003824; GO:0003674 [GO:0019438]; GO:0006725; GO:0044249; GO:0044237; GO:0009058; GO:0008152; GO:0009987; GO:0008150 [GO:0032259]; GO:0008152; GO:0008150 [GO:0046983]; GO:0005515; GO:0005488; GO:0003674							0	4.681	1.504	0.438	1.351	33.205	0.856	4.501	0.94	0.892487	0.944482	0.910826	0.954863	0.795581	0.806129	0.961243	0.982017	98.72	22.7	58.12	51.88	96.22	58.03	335.4	37.45	1.55058e+07	4.18983e+06	9.8328e+06
Master Protein	A0A8I7B2U3	PDZ domain-containing protein OS=Hordeum vulgare subsp. vulgare OX=112509 PE=4 SV=1	43	17	72	17	326	36.2	6.61	17												0	3.353	1.276	0.369	1.054	6.608	1.098	16.929	1.007	0.836953	0.944482	0.979742	0.978156	0.943386	0.719205	0.842069	0.973519	72.58	36.48	75.18	54.2	23.99	77.68	3.46	39	9.03562e+06	2.66575e+06	5.77155e+06
Master Protein Candidate	Q9AVV7	Germin-like protein OS=Hordeum vulgare OX=4513 GN=sagppase PE=2 SV=1	20	4	72	4	212	21.8	6.13	4		non-structural extracellular	other molecular function	Pf00190	[GO:0030145]; GO:0046914; GO:0046872; GO:0043169; GO:0043167; GO:0036094; GO:0005488; GO:0003674 [GO:0048046]; GO:0005576; GO:0110165; GO:0005575		sagppase	Q9AVV7				0	3.634	0.949	0.195	0.856	0.052	0.018	0.136	0.082	0.9207	0.318739	0.336146	0.754459	0.188932	0.0360823	0.159796	0.0199345	21.23	16.48	37.19	6.65	22.12	69.19	33.39	17.43	2.35012e+07	1.3194e+07	2.46971e+07
Master Protein	F2DCE0	malate dehydrogenase (NADP(+)) OS=Hordeum vulgare subsp. vulgare OX=112509 PE=2 SV=1	38	18	72	18	433	46.9	6.21	18	other metabolic processes	other cell component	other molecular function	Pf00056, Pf02866	[GO:0006108]; GO:0043648; GO:0019752; GO:0043436; GO:0006082; GO:0044237; GO:0044281; GO:0071704; GO:0008152; GO:0009987; GO:0008150 [GO:0009507]; GO:0009536; GO:0043231; GO:0005737; GO:0043227; GO:0043229; GO:0110165; GO:0005622; GO:0043226; GO:0005575 [GO:0046554]; GO:0016615; GO:0016616; GO:0016614; GO:0016491; GO:0003824; GO:0003674							0	3.947	1.737	0.293	1.083	28.349	1.212	31.001	1.775	0.980395	0.72712	0.791872	0.988445	0.80516	0.677345	0.732125	0.77976	89.32	32.68	42.59	34.69	56.37	29.52	88.8	62.04	2.58867e+07	7.64431e+06	1.49224e+07
Master Protein	F2D2W8	Photosystem I reaction center subunit VI OS=Hordeum vulgare subsp. vulgare OX=112509 PE=2 SV=1	18	5	72	5	143	14.8	10.29	5	other metabolic processes	other membranes		Pf03244	[GO:0009535]; GO:0031968; GO:0055035; GO:0009534; GO:0019867; GO:0098588; GO:0031967; GO:0042170; GO:0042651; GO:0031976; GO:0009507; GO:0016020; GO:0031090; GO:0031975; GO:0043227; GO:0043229; GO:0009526; GO:0034357; GO:0009579; GO:0009536; GO:0110165; GO:0043226; GO:0005622; GO:0043232; GO:0043231; GO:0005737; GO:0005575; GO:0043228 [GO:0009538]; GO:0098796; GO:0009522; GO:0032991; GO:0016020; …							0	1.969	0.866	0.659	1.331	0.332	0.202	1.098	0.179	0.194414	0.127787	0.485764	0.966072	0.750351	0.77896	0.702782	0.245276	106.67	34.57	51.62	21.91	53.54	25.75	5.05	13.71	2.35657e+07	1.06396e+07	1.98364e+07
Master Protein Candidate	Q0GR10	Germin-like protein OS=Hordeum vulgare subsp. vulgare OX=112509 GN=GER2a PE=2 SV=1	20	4	72	4	212	21.8	6.13	4		non-structural extracellular	other molecular function	Pf00190	[GO:0030145]; GO:0046914; GO:0046872; GO:0043169; GO:0043167; GO:0036094; GO:0005488; GO:0003674 [GO:0048046]; GO:0005576; GO:0110165; GO:0005575		GER2a	Q0GR10				0	3.634	0.949	0.195	0.856	0.052	0.018	0.136	0.082	0.9207	0.318739	0.336146	0.754459	0.188932	0.0360823	0.159796	0.0199345	21.23	16.48	37.19	6.65	22.12	69.19	33.39	17.43	2.35012e+07	1.3194e+07	2.46971e+07
Master Protein	P34937	Triosephosphate isomerase, cytosolic OS=Hordeum vulgare OX=4513 PE=1 SV=3	42	9	72	9	253	26.7	5.47	9	other metabolic processes	other cell component	other molecular function	Pf00121	[GO:0004807]; GO:0016861; GO:0016860; GO:0016853; GO:0003824; GO:0003674 [GO:0005737]; GO:0110165; GO:0005622; GO:0005575 [GO:0006094]; GO:0006006; GO:0019319; GO:0019318; GO:0046364; GO:0005996; GO:0016051; GO:0044283; GO:0005975; GO:0044281; GO:1901576; GO:0009058; GO:0044238; GO:0071704; GO:0008152; GO:0008150 [GO:0006096]; GO:0006090; GO:0006091; GO:0016052; GO:0019364; GO:0046032; GO:0046034…							0	4.079	1.346	0.281	0.839	25.766	2.657	42.534	1.944	0.996315	0.982501	0.752665	0.714803	0.816333	0.345568	0.649178	0.727732	88.39	44.41	84.94	21.83	42.5	93.88	91.35	19.4	4.45446e+07	1.55723e+07	3.51033e+07
Master Protein	F2E7Z5	Germin-like protein OS=Hordeum vulgare subsp. vulgare OX=112509 PE=2 SV=1	20	4	72	4	212	21.8	6.13	4		non-structural extracellular	other molecular function	Pf00190	[GO:0030145]; GO:0046914; GO:0046872; GO:0043169; GO:0043167; GO:0036094; GO:0005488; GO:0003674 [GO:0048046]; GO:0005576; GO:0110165; GO:0005575							0	3.634	0.949	0.195	0.856	0.052	0.018	0.136	0.082	0.9207	0.318739	0.336146	0.754459	0.188932	0.0360823	0.159796	0.0199345	21.23	16.48	37.19	6.65	22.12	69.19	33.39	17.43	2.35012e+07	1.3194e+07	2.46971e+07
Master Protein	F2E048	Prohibitin OS=Hordeum vulgare subsp. vulgare OX=112509 PE=2 SV=1	53	13	72	13	289	31.9	9.72	13		other membranes;mitochondrion		Pf01145	[GO:0005743]; GO:0019866; GO:0031966; GO:0031090; GO:0031967; GO:0005740; GO:0016020; GO:0043227; GO:0031975; GO:0043229; GO:0005739; GO:0110165; GO:0043226; GO:0005622; GO:0043231; GO:0005737; GO:0005575							0	2.854	1.587	0.329	0.995	0.856	0.261	1.493	0.406	0.645849	0.89894	0.896761	0.954863	0.844653	0.865224	0.77213	0.787677	50.92	26.18	24.22	16.42	42.21	65.15	34.03	20.13	4.73242e+06	1.37893e+06	3.23902e+06
Master Protein Candidate	P20143	Photosystem I reaction center subunit VI, chloroplastic OS=Hordeum vulgare OX=4513 GN=PSAH PE=1 SV=1	18	5	72	5	143	14.9	10.29	5	other metabolic processes	other membranes		Pf03244	[GO:0009535]; GO:0031968; GO:0055035; GO:0009534; GO:0019867; GO:0098588; GO:0031967; GO:0042170; GO:0042651; GO:0031976; GO:0009507; GO:0016020; GO:0031090; GO:0031975; GO:0043227; GO:0043229; GO:0009526; GO:0034357; GO:0009579; GO:0009536; GO:0110165; GO:0043226; GO:0005622; GO:0043232; GO:0043231; GO:0005737; GO:0005575; GO:0043228 [GO:0009538]; GO:0098796; GO:0009522; GO:0032991; GO:0016020; …		PSAH	P20143				0	1.969	0.866	0.659	1.331	0.332	0.202	1.098	0.179	0.194414	0.127787	0.485764	0.966072	0.750351	0.77896	0.702782	0.245276	106.67	34.57	51.62	21.91	53.54	25.75	5.05	13.71	2.35657e+07	1.06396e+07	1.98364e+07
Master Protein	A0A8I6YMJ5	monodehydroascorbate reductase (NADH) OS=Hordeum vulgare subsp. vulgare OX=112509 PE=3 SV=1	50	17	72	17	435	46.5	5.38	17			other molecular function	Pf07992, Pf21791	[GO:0016491]; GO:0003824; GO:0003674 [GO:0050660]; GO:0000166; GO:0043168; GO:1901265; GO:1901363; GO:0043167; GO:0097159; GO:0036094; GO:0005488; GO:0003674							0	3.289	1.266	0.456	1.275	35.001	1.619	68.701	1.218	0.812125	0.941759	0.87449	0.977769	0.793526	0.548446	0.515983	0.953209	64.5	25.4	45.93	11.44	83.13	74.93	0	15.53	9.29479e+06	2.42509e+06	7.03751e+06
Master Protein	F2CQR8	Chlorophyll a-b binding protein, chloroplastic OS=Hordeum vulgare subsp. vulgare OX=112509 PE=2 SV=1	28	9	72	9	255	27.4	7.4	9	other metabolic processes	other membranes	other molecular function	Pf00504	[GO:0009522]; GO:0009521; GO:0098796; GO:0034357; GO:0032991; GO:0016020; GO:0009579; GO:0005575; GO:0110165; GO:0043232; GO:0043228; GO:0043229; GO:0043226; GO:0005622 [GO:0009523]; GO:0009521; GO:0098796; GO:0034357; GO:0032991; GO:0016020; GO:0009579; GO:0005575; GO:0110165; GO:0043232; GO:0043228; GO:0043229; GO:0043226; GO:0005622 [GO:0009535]; GO:0031968; GO:0055035; GO:0009534; GO:0019867;…							0	3.38	2.069	0.566	1.417	1.852	0.484	2.743	0.414	0.849241	0.263634	0.663875	0.896449	0.918038	0.978613	0.881845	0.794641	61.37	18.6	63.77	10.9	15.38	34.45	26.72	13.63	5.25964e+07	1.04408e+07	2.54513e+07
Master Protein	D1MDW7	alpha-glucosidase OS=Hordeum vulgare subsp. vulgare OX=112509 GN=Agl1 PE=2 SV=1	32	25	71	25	879	96.5	7.37	25	other metabolic processes		other molecular function	Pf01055, Pf13802, Pf21365	[GO:0000272]; GO:0005976; GO:0009057; GO:0016052; GO:0005975; GO:0043170; GO:1901575; GO:0044238; GO:0071704; GO:0009056; GO:0008152; GO:0008150 [GO:0004553]; GO:0016798; GO:0016787; GO:0003824; GO:0003674 [GO:0030246]; GO:0005488; GO:0003674		Agl1	D1MDW7				0		1.586		1.442	0.129	0.14	0.176	0.153		0.92142		0.957973	0.444105	0.65139	0.208767	0.169067		27.48		16.54	41.18	0	27.63	44.4	1.42362e+06	22592.2	735003
Master Protein	F2ECB2	Predicted protein OS=Hordeum vulgare subsp. vulgare OX=112509 PE=2 SV=1	45	23	71	23	681	73.5	4.75	23	cell cycle OR cell proliferation;other biological processes	other cell component	other molecular function	Pf00650, Pf03765	[GO:0005737]; GO:0110165; GO:0005622; GO:0005575 [GO:0007049]; GO:0009987; GO:0008150 [GO:0008289]; GO:0005488; GO:0003674 [GO:0051301]; GO:0009987; GO:0008150							0	2.493	1.233	0.571	1.284	11.631	1.146	5.073	0.928	0.462769	0.916846	0.653555	0.977425	0.846103	0.697974	0.974211	0.985108	86.29	26.73	108.14	26.39	70.15	78.35	221.73	27.66	6.46764e+06	6.01151e+06	5.61575e+06
Master Protein	F2ELB2	Predicted protein OS=Hordeum vulgare subsp. vulgare OX=112509 PE=2 SV=1	53	12	71	12	283	30.7	4.79	12			nucleic acid binding activity	Pf00076	[GO:0003723]; GO:0003676; GO:0097159; GO:0005488; GO:0003674							0	5.614	1.499	0.251	1.514	12.155	0.609	37.146	1.106	0.682304	0.947646	0.629219	0.815239	0.871389	0.910611	0.684332	0.965868	95.46	29.71	67.77	52.66	106.03	57.12	29.57	40.57	2.36594e+07	2.51118e+06	1.5127e+07
Master Protein	F2CQ37	V-type proton ATPase subunit H OS=Hordeum vulgare subsp. vulgare OX=112509 PE=2 SV=1	28	16	71	16	452	51.4	7.68	16	transport	other membranes;other cytoplasmic organelle	transporter activity	Pf03224, Pf11698	[GO:0000221]; GO:0033180; GO:0016471; GO:0033178; GO:0033176; GO:0005774; GO:0098796; GO:0016469; GO:0098588; GO:0005773; GO:0032991; GO:0016020; GO:1904949; GO:0031090; GO:0043231; GO:0005737; GO:0005575; GO:0110165; GO:1902494; GO:0043227; GO:0043229; GO:0005622; GO:0043226 [GO:0046961]; GO:0015078; GO:0019829; GO:0044769; GO:0008324; GO:0022890; GO:1902600; GO:0022853; GO:0042626; GO:0042625; …							0	3.608	1.189	0.286	1.085	3.624	0.486	6.697	0.593	0.916673	0.87536	0.770219	0.988445	0.999779	0.980602	0.987722	0.961069	62.71	18.78	57.84	30.17	32.89	76.61	82.45	32.89	6.29354e+06	1.51989e+06	5.76696e+06
Master Protein	A0A8I6Y763	Uncharacterized protein OS=Hordeum vulgare subsp. vulgare OX=112509 PE=3 SV=1	34	17	71	17	537	57.5	9.69	17	protein metabolism;other metabolic processes;stress response	ER/Golgi	other molecular function	Pf00226, Pf00684, Pf01556	[GO:0005524]; GO:0032559; GO:0035639; GO:0030554; GO:0032555; GO:0043168; GO:1901265; GO:1901363; GO:0017076; GO:0032553; GO:0043167; GO:0097159; GO:0036094; GO:0000166; GO:0097367; GO:0005488; GO:0003674 [GO:0005783]; GO:0043231; GO:0005737; GO:0012505; GO:0043227; GO:0043229; GO:0110165; GO:0005622; GO:0043226; GO:0005575 [GO:0006457]; GO:0009987; GO:0051604; GO:0008150; GO:0019538; GO:0010467;…							0	0.948	1.426	0.711	0.807	0.256	0.429	0.718	0.454	0.00176723	0.976708	0.400705	0.642382	0.673854	0.999567	0.588398	0.850213	58.39	34.07	58.73	12.97	34.67	61.02	55.53	46.7	4.77388e+06	5.7434e+06	3.75489e+06
Master Protein	F2DA22	Predicted protein OS=Hordeum vulgare subsp. vulgare OX=112509 PE=2 SV=1	34	14	71	14	421	46.8	5.92	14	protein metabolism;other metabolic processes;stress response	cytosol;ER/Golgi;other cell component	other molecular function	Pf00226, Pf00684, Pf01556	[GO:0005524]; GO:0032559; GO:0035639; GO:0030554; GO:0032555; GO:0043168; GO:1901265; GO:1901363; GO:0017076; GO:0032553; GO:0043167; GO:0097159; GO:0036094; GO:0000166; GO:0097367; GO:0005488; GO:0003674 [GO:0005737]; GO:0110165; GO:0005622; GO:0005575 [GO:0005783]; GO:0043231; GO:0005737; GO:0012505; GO:0043227; GO:0043229; GO:0110165; GO:0005622; GO:0043226; GO:0005575 [GO:0005829]; GO:0110165…							0	1.361	1.121	0.375	0.31	0.488	0.274	1.928	0.464	0.0542576	0.855335	0.990692	6.64018e-05	0.844653	0.87888	0.904658	0.864972	62.7	19.76	66.74	33.04	31.57	83.83	15.83	16.93	2.09324e+06	1.27579e+06	1.72816e+06
Master Protein	A0A8I6WFN7	Phosphoglycolate phosphatase OS=Hordeum vulgare subsp. vulgare OX=112509 PE=4 SV=1	36	15	71	15	359	38.7	5.48	15			other molecular function	Pf13242, Pf13344	[GO:0016791]; GO:0042578; GO:0016788; GO:0016787; GO:0003824; GO:0003674 [GO:0046872]; GO:0043169; GO:0043167; GO:0036094; GO:0005488; GO:0003674							0	3.596	1.247	0.356	0.969	6.725	2.587	37.637	4.18	0.916156	0.924118	0.954972	0.925128	0.943069	0.357199	0.680128	0.208384	43.83	36.37	81.67	43.09	113.08	73.11	145.45	84.26	1.94996e+07	4.38293e+06	1.53796e+07
Master Protein	F2E555	Predicted protein OS=Hordeum vulgare subsp. vulgare OX=112509 PE=2 SV=1	26	24	70	24	1424	152.1	4.51	24	other biological processes	other membranes	other molecular function	Pf04548, Pf11886	[GO:0003924]; GO:0017111; GO:0016462; GO:0016818; GO:0016817; GO:0016787; GO:0003824; GO:0003674 [GO:0005525]; GO:0032561; GO:0035639; GO:0019001; GO:0032555; GO:0043168; GO:1901265; GO:1901363; GO:0017076; GO:0032553; GO:0043167; GO:0097159; GO:0036094; GO:0000166; GO:0097367; GO:0005488; GO:0003674 [GO:0009707]; GO:0009527; GO:0031969; GO:0031968; GO:0042170; GO:0009941; GO:0019867; GO:0098588;…							0	3.461	1.304	0.448	1.069	1.084	0.541	2.164	0.774	0.936269	0.974216	0.899372	0.986624	0.907683	0.999569	0.937851	0.989501	29.15	20.75	72.98	31.67	40.15	31.17	24.83	56.45	2.21932e+06	497781	1.86303e+06
Master Protein Candidate	F2DVY2	Predicted protein OS=Hordeum vulgare subsp. vulgare OX=112509 PE=2 SV=1	34	22	70	22	814	89.6	6.96	22		other cell component	other molecular function	Pf00350, Pf01031, Pf02212	[GO:0003924]; GO:0017111; GO:0016462; GO:0016818; GO:0016817; GO:0016787; GO:0003824; GO:0003674 [GO:0005525]; GO:0032561; GO:0035639; GO:0019001; GO:0032555; GO:0043168; GO:1901265; GO:1901363; GO:0017076; GO:0032553; GO:0043167; GO:0097159; GO:0036094; GO:0000166; GO:0097367; GO:0005488; GO:0003674 [GO:0005737]; GO:0110165; GO:0005622; GO:0005575							0	6.031	1.088	0.2	0.847	2.898	0.226	2.238	0.852	0.582331	0.720589	0.367782	0.731711	0.986463	0.821399	0.840789	0.99801	73.37	41.55	112.19	30.28	52.83	85.63	107.41	35.86	3.28048e+06	655390	3.96058e+06
Master Protein	A0A8I7BAV6	Dynamin-related protein 3A OS=Hordeum vulgare subsp. vulgare OX=112509 PE=3 SV=1	34	22	70	22	815	89.7	6.96	22		other cell component	other molecular function	Pf00350, Pf01031, Pf02212	[GO:0003924]; GO:0017111; GO:0016462; GO:0016818; GO:0016817; GO:0016787; GO:0003824; GO:0003674 [GO:0005525]; GO:0032561; GO:0035639; GO:0019001; GO:0032555; GO:0043168; GO:1901265; GO:1901363; GO:0017076; GO:0032553; GO:0043167; GO:0097159; GO:0036094; GO:0000166; GO:0097367; GO:0005488; GO:0003674 [GO:0005737]; GO:0110165; GO:0005622; GO:0005575							0	6.031	1.088	0.2	0.847	2.898	0.226	2.238	0.852	0.582331	0.720589	0.367782	0.731711	0.986463	0.821399	0.840789	0.99801	73.37	41.55	112.19	30.28	52.83	85.63	107.41	35.86	3.28048e+06	655390	3.96058e+06
Master Protein	A0A8I6WPR8	Mitochondrial-processing peptidase subunit alpha OS=Hordeum vulgare subsp. vulgare OX=112509 PE=4 SV=1	37	13	70	13	505	53.5	7.23	13			other molecular function	Pf00675, Pf05193	[GO:0046872]; GO:0043169; GO:0043167; GO:0036094; GO:0005488; GO:0003674							0	2.517	1.052	0.459	1.239	5.159	1.116	19.893	0.944	0.475562	0.612825	0.866646	0.988445	0.967265	0.708625	0.819313	0.981709	77.97	32.5	113.65	32.84	39.3	56.35	36.72	43.3	9.12056e+06	1.61314e+06	7.76479e+06
Master Protein	A0A0U2GJJ3	UDP-arabinopyranose mutase OS=Hordeum vulgare OX=4513 PE=2 SV=1	44	16	70	16	371	41.7	6.19	16	cell organization and biogenesis;other metabolic processes;other biological processes	cytosol;ER/Golgi	other molecular function	Pf03214	[GO:0005794]; GO:0043231; GO:0005737; GO:0012505; GO:0043227; GO:0043229; GO:0110165; GO:0005622; GO:0043226; GO:0005575 [GO:0005829]; GO:0110165; GO:0005737; GO:0005575; GO:0005622 [GO:0009832]; GO:0042546; GO:0071669; GO:0044085; GO:0071554; GO:0071840; GO:0009987; GO:0008150 [GO:0033356]; GO:0006793; GO:0009225; GO:0044237; GO:0055086; GO:1901135; GO:0008152; GO:0009987; GO:0006139; GO:0044281…							0	6.684	1.396	0.269	1.676	15.008	0.446	28.128	1.618	0.44522	0.993584	0.705762	0.623867	0.84882	0.994877	0.747484	0.823582	20.29	48.91	48.71	25.02	22.3	51.06	80.15	62.04	1.70024e+07	2.36887e+06	1.39491e+07
Master Protein	F2D483	40S ribosomal protein S8 OS=Hordeum vulgare subsp. vulgare OX=112509 PE=2 SV=1	44	13	70	13	225	25.2	10.46	13	protein metabolism;other metabolic processes	translational apparatus;other cell component	other molecular function	Pf01201	[GO:0003735]; GO:0005198; GO:0003674 [GO:0005840]; GO:0043232; GO:0043228; GO:0043229; GO:0043226; GO:0005622; GO:0110165; GO:0005575 [GO:0006412]; GO:0009059; GO:0019538; GO:0043043; GO:0010467; GO:0043170; GO:0044249; GO:1901576; GO:0044238; GO:1901564; GO:0006518; GO:0043604; GO:1901566; GO:0071704; GO:0009058; GO:0044237; GO:0008152; GO:0006807; GO:0043603; GO:0044271; GO:0009987; GO:0008150;…							0	3.543	0.779	0.446	1.782	0.577	0.134	1.856	0.237	0.892116	0.0213069	0.886986	0.493404	0.815992	0.623505	0.813746	0.422794	40.59	58.91	57.64	14.92	29.83	44.18	46.38	31.94	4.0087e+06	801069	4.74594e+06
Master Protein	F2E1T0	Large ribosomal subunit protein uL5c OS=Hordeum vulgare subsp. vulgare OX=112509 PE=2 SV=1	54	12	70	12	275	29.8	10.08	12	protein metabolism;other metabolic processes	translational apparatus;other cell component	nucleic acid binding activity;other molecular function	Pf00281, Pf00673	[GO:0003723]; GO:0003676; GO:0097159; GO:0005488; GO:0003674 [GO:0003735]; GO:0005198; GO:0003674 [GO:0005840]; GO:0043232; GO:0043228; GO:0043229; GO:0043226; GO:0005622; GO:0110165; GO:0005575 [GO:0006412]; GO:0009059; GO:0019538; GO:0043043; GO:0010467; GO:0043170; GO:0044249; GO:1901576; GO:0044238; GO:1901564; GO:0006518; GO:0043604; GO:1901566; GO:0071704; GO:0009058; GO:0044237; GO:0008152…							0	3.664	1.6	0.517	0.92	0.539	0.477	2.575	1.025	0.927142	0.892203	0.76402	0.866535	0.805471	0.981463	0.870176	0.973519	89.55	32.97	29.89	53.73	51.32	45.3	57.44	52.95	5.79894e+06	1.10627e+06	3.83577e+06
Master Protein	F2CT61	Small ribosomal subunit protein uS7c OS=Hordeum vulgare subsp. vulgare OX=112509 PE=2 SV=1	41	11	69	11	200	22.2	9.91	11	protein metabolism;other metabolic processes	translational apparatus	nucleic acid binding activity;other molecular function	Pf00177	[GO:0003723]; GO:0003676; GO:0097159; GO:0005488; GO:0003674 [GO:0003735]; GO:0005198; GO:0003674 [GO:0006412]; GO:0009059; GO:0019538; GO:0043043; GO:0010467; GO:0043170; GO:0044249; GO:1901576; GO:0044238; GO:1901564; GO:0006518; GO:0043604; GO:1901566; GO:0071704; GO:0009058; GO:0044237; GO:0008152; GO:0006807; GO:0043603; GO:0044271; GO:0009987; GO:0008150; GO:0034641 [GO:0015935]; GO:0044391…							0	3.839	1.269	0.457	1.505	0.424	0.178	1.795	0.343	0.964105	0.943106	0.872042	0.818324	0.793526	0.735698	0.80472	0.696862	64.13	49.67	70.84	7.31	27.05	66.68	36.28	28.93	7.12047e+06	2.18292e+06	5.96849e+06
Master Protein	Q949H0	Small ribosomal subunit protein eS7 OS=Hordeum vulgare OX=4513 GN=RPS7 PE=2 SV=1	50	12	69	12	191	22.1	9.76	12	protein metabolism;other metabolic processes	translational apparatus;other cell component	other molecular function	Pf01251	[GO:0003735]; GO:0005198; GO:0003674 [GO:0005840]; GO:0043232; GO:0043228; GO:0043229; GO:0043226; GO:0005622; GO:0110165; GO:0005575 [GO:0006412]; GO:0009059; GO:0019538; GO:0043043; GO:0010467; GO:0043170; GO:0044249; GO:1901576; GO:0044238; GO:1901564; GO:0006518; GO:0043604; GO:1901566; GO:0071704; GO:0009058; GO:0044237; GO:0008152; GO:0006807; GO:0043603; GO:0044271; GO:0009987; GO:0008150;…		RPS7	Q949H0				0	4.62	1.214	0.258	1.238	0.346	0.114	1.364	0.474	0.906291	0.907023	0.658194	0.988445	0.756919	0.55088	0.748859	0.879197	93.27	16.76	63.79	25.14	38.65	92.23	52.01	27.31	6.61931e+06	1.74804e+06	5.34602e+06
Master Protein	A0A8I7BEA4	glutamate-1-semialdehyde 2,1-aminomutase OS=Hordeum vulgare subsp. vulgare OX=112509 PE=3 SV=1	38	16	69	16	469	49.5	6.7	16	other metabolic processes		other molecular function	Pf00202	[GO:0006782]; GO:0006779; GO:0046501; GO:0006783; GO:0006778; GO:0033014; GO:0042168; GO:0046148; GO:0033013; GO:0018130; GO:0019438; GO:0044271; GO:1901362; GO:1901566; GO:0042440; GO:0006725; GO:0046483; GO:1901360; GO:1901564; GO:0044249; GO:0034641; GO:1901576; GO:0008152; GO:0044237; GO:0071704; GO:0006807; GO:0009058; GO:0008150; GO:0009987 [GO:0008483]; GO:0016769; GO:0016740; GO:0003824; …							0	2.577	1.507	0.838	1.861	22.837	1.974	24.808	1.286	0.505129	0.944482	0.234789	0.393662	0.82645	0.45882	0.772723	0.934079	47.67	33.08	42.19	30.5	37.08	51.37	42.55	17.38	1.15579e+07	2.54444e+06	8.22689e+06
Master Protein	F2CZS6	Predicted protein OS=Hordeum vulgare subsp. vulgare OX=112509 PE=2 SV=1	42	11	69	11	211	22.5	5.85	11	other metabolic processes;transport	other membranes	transporter activity	Pf00430	[GO:0015078]; GO:0008324; GO:0022890; GO:1902600; GO:0015075; GO:0098655; GO:0015318; GO:0098662; GO:0022857; GO:0034220; GO:0006812; GO:0098660; GO:0005215; GO:0055085; GO:0006811; GO:0003674; GO:0006810; GO:0009987; GO:0051234; GO:0008150; GO:0051179 [GO:0015986]; GO:0006754; GO:0009152; GO:0009206; GO:0046034; GO:0006164; GO:0009150; GO:0009260; GO:0009145; GO:0009201; GO:0009205; GO:0006163; …							0	3.895	1.612	0.453	1.095	9.541	2.152	27.041	1.255	0.973167	0.877816	0.882228	0.988445	0.896774	0.432304	0.756667	0.946739	52.26	33.35	60.67	24.94	29.3	69.81	23.99	25.82	4.19656e+07	1.17511e+07	2.79852e+07
Master Protein	A0A8I6YCM3	Uncharacterized protein OS=Hordeum vulgare subsp. vulgare OX=112509 PE=3 SV=1	61	12	69	12	275	29.1	8.7	12	transport	other membranes;mitochondrion	transporter activity	Pf01459	[GO:0005741]; GO:0031966; GO:0031968; GO:0031090; GO:0005740; GO:0019867; GO:0098588; GO:0031967; GO:0016020; GO:0043227; GO:0005739; GO:0031975; GO:0043229; GO:0110165; GO:0043226; GO:0043231; GO:0005737; GO:0005622; GO:0005575 [GO:0008308]; GO:0005244; GO:0005253; GO:0005216; GO:0022832; GO:0008509; GO:0015075; GO:0015267; GO:0022836; GO:0098656; GO:0022857; GO:0034220; GO:0022803; GO:0006820; …							0	3.607	1.316	0.438	0.933	0.534	0.251	1.951	0.581	0.916673	0.971106	0.910558	0.88067	0.80516	0.852632	0.822293	0.95597	89.54	32.2	77.38	8.09	21.25	75.64	31.47	41.64	8.65833e+06	2.92409e+06	6.40114e+06
Master Protein	A0A8I6Y769	ATP synthase delta chain, chloroplastic OS=Hordeum vulgare subsp. vulgare OX=112509 PE=3 SV=1	43	9	69	9	249	26.6	4.84	9	other metabolic processes;transport	other membranes	transporter activity	Pf00213	[GO:0016020]; GO:0110165; GO:0005575 [GO:0046933]; GO:0015252; GO:0016874; GO:0015986; GO:0005261; GO:0015078; GO:0003824; GO:0006754; GO:0005216; GO:0008324; GO:0022890; GO:1902600; GO:0003674; GO:0009152; GO:0009206; GO:0046034; GO:0015075; GO:0015267; GO:0098655; GO:0015318; GO:0098662; GO:0006164; GO:0009150; GO:0009260; GO:0009145; GO:0009201; GO:0009205; GO:0022857; GO:0034220; GO:0022803; …							0	3.771	1.545	0.483	1.121	9.371	2.71	56.376	1.365	0.952344	0.92337	0.824036	0.988445	0.89887	0.338514	0.573338	0.907757	44.48	38.69	46.12	33.78	34.68	81.69	80.3	38.38	5.16662e+07	1.53311e+07	3.68389e+07
Master Protein	F2DMV0	Aminopeptidase OS=Hordeum vulgare subsp. vulgare OX=112509 PE=2 SV=1	29	23	69	23	879	98.4	5.63	23	protein metabolism;other metabolic processes	other membranes;other cell component	other molecular function	Pf01433, Pf11838, Pf17900	[GO:0005737]; GO:0110165; GO:0005622; GO:0005575 [GO:0006508]; GO:0019538; GO:0043170; GO:0044238; GO:1901564; GO:0071704; GO:0008152; GO:0006807; GO:0008150 [GO:0008270]; GO:0046914; GO:0046872; GO:0043169; GO:0043167; GO:0036094; GO:0005488; GO:0003674 [GO:0016020]; GO:0110165; GO:0005575 [GO:0042277]; GO:0033218; GO:0005488; GO:0003674 [GO:0043171]; GO:0006518; GO:0044248; GO:1901565; GO:00436…							0	3.884	1.41	0.37	1.066	8.564	2.034	24.859	1.322	0.971983	0.989845	0.98266	0.986624	0.874528	0.468897	0.726543	0.920998	34.06	36.44	36.56	13.7	38	34.46	76.14	15.38	6.52397e+06	1.64424e+06	4.39792e+06
Master Protein	A0A8I6Y2R3	Glucose-6-phosphate isomerase OS=Hordeum vulgare subsp. vulgare OX=112509 PE=3 SV=1	46	26	69	26	615	67.2	6.07	26	other metabolic processes		other molecular function	Pf00342	[GO:0004347]; GO:0016861; GO:0016860; GO:0016853; GO:0003824; GO:0003674 [GO:0006094]; GO:0006006; GO:0019319; GO:0019318; GO:0046364; GO:0005996; GO:0016051; GO:0044283; GO:0005975; GO:0044281; GO:1901576; GO:0009058; GO:0044238; GO:0071704; GO:0008152; GO:0008150 [GO:0006096]; GO:0006090; GO:0006091; GO:0016052; GO:0019364; GO:0046032; GO:0046034; GO:0046496; GO:0032787; GO:0044237; GO:0005975;…							0	3.571	1.486	0.486	1.051	9.545	1.139	22.961	1.323	0.90839	0.957353	0.820776	0.977769	0.874528	0.722873	0.787325	0.920777	30.8	16.52	16.47	14.28	85.73	33.74	144.65	23.59	7.16204e+06	1.10586e+06	7.29389e+06
Master Protein Candidate	P18492	Glutamate-1-semialdehyde 2,1-aminomutase, chloroplastic OS=Hordeum vulgare OX=4513 GN=GSA PE=1 SV=3	38	16	69	16	469	49.5	6.86	16	other metabolic processes	other cell component	other molecular function	Pf00202	[GO:0006782]; GO:0006779; GO:0046501; GO:0006783; GO:0006778; GO:0033014; GO:0042168; GO:0046148; GO:0033013; GO:0018130; GO:0019438; GO:0044271; GO:1901362; GO:1901566; GO:0042440; GO:0006725; GO:0046483; GO:1901360; GO:1901564; GO:0044249; GO:0034641; GO:1901576; GO:0008152; GO:0044237; GO:0071704; GO:0006807; GO:0009058; GO:0008150; GO:0009987 [GO:0008483]; GO:0016769; GO:0016740; GO:0003824; …		GSA	P18492				0	2.577	1.507	0.838	1.861	22.837	1.974	24.808	1.286	0.505129	0.944482	0.234789	0.393662	0.82645	0.45882	0.772723	0.934079	47.67	33.08	42.19	30.5	37.08	51.37	42.55	17.38	1.15579e+07	2.54444e+06	8.22689e+06
Master Protein	Q70XK1	ADP-ribosylation factor OS=Hordeum vulgare subsp. vulgare OX=112509 GN=arf1 PE=2 SV=1	52	10	68	10	181	20.7	6.95	10	transport	ER/Golgi	other molecular function	Pf00025	[GO:0003924]; GO:0017111; GO:0016462; GO:0016818; GO:0016817; GO:0016787; GO:0003824; GO:0003674 [GO:0005525]; GO:0032561; GO:0035639; GO:0019001; GO:0032555; GO:0043168; GO:1901265; GO:1901363; GO:0017076; GO:0032553; GO:0043167; GO:0097159; GO:0036094; GO:0000166; GO:0097367; GO:0005488; GO:0003674 [GO:0005794]; GO:0043231; GO:0005737; GO:0012505; GO:0043227; GO:0043229; GO:0110165; GO:0005622;…		arf1	Q70XK1	HORVU			0	5.964	0.9	0.256	1.051	3.208	0.566	4.765	0.902	0.604139	0.19292	0.652191	0.977769	0.977066	0.933491	0.967276	0.989501	83.89	41.95	31.6	21.83	37.37	76.25	30.43	39.24	1.20876e+07	2.27518e+06	1.33773e+07
Master Protein	A0A287FZ34	Guanosine nucleotide diphosphate dissociation inhibitor OS=Hordeum vulgare subsp. vulgare OX=112509 PE=3 SV=1	30	13	68	13	445	49.6	6.06	13	transport;signal transduction		enzyme regulator activity	Pf00996	[GO:0005093]; GO:0005092; GO:0030695; GO:0060589; GO:0030234; GO:0098772; GO:0003674 [GO:0007264]; GO:0141124; GO:0035556; GO:0007165; GO:0009987; GO:0050794; GO:0007154; GO:0023052; GO:0051716; GO:0008150; GO:0050789; GO:0050896; GO:0065007 [GO:0015031]; GO:0045184; GO:0071702; GO:0071705; GO:0008104; GO:0051234; GO:0006810; GO:0070727; GO:0051179; GO:0033036; GO:0051641; GO:0008150; GO:0009987							0	4.516	1.203	0.306	1.061	18.267	1.099	4.768	1.291	0.924206	0.893216	0.830461	0.986624	0.819771	0.736858	0.966307	0.933536	77.2	20.28	26.46	29.97	28.41	51.26	104.65	28.75	5.42474e+06	1.24036e+06	4.69477e+06
Master Protein	F2DTB2	Predicted protein OS=Hordeum vulgare subsp. vulgare OX=112509 PE=2 SV=1	41	13	68	13	302	32.3	7.42	13	cell organization and biogenesis;other metabolic processes;developmental processes;other biological processes	cytosol;other cell component	other molecular function	Pf00121	[GO:0004807]; GO:0016861; GO:0016860; GO:0016853; GO:0003824; GO:0003674 [GO:0005829]; GO:0110165; GO:0005737; GO:0005575; GO:0005622 [GO:0006094]; GO:0006006; GO:0019319; GO:0019318; GO:0046364; GO:0005996; GO:0016051; GO:0044283; GO:0005975; GO:0044281; GO:1901576; GO:0009058; GO:0044238; GO:0071704; GO:0008152; GO:0008150 [GO:0006096]; GO:0006090; GO:0006091; GO:0016052; GO:0019364; GO:0046032…							0	4.713	1.427	0.376	1.191	33.504	2.069	56.965	1.585	0.884991	0.982501	0.993829	0.988445	0.793526	0.448681	0.568781	0.835832	42.71	22.75	46.38	11.49	43.51	23.41	69.03	29.08	3.687e+07	8.51996e+06	2.51066e+07
Master Protein	F2CWX0	Calreticulin OS=Hordeum vulgare subsp. vulgare OX=112509 PE=2 SV=1	63	20	68	20	419	47.6	4.63	20	protein metabolism;other metabolic processes	ER/Golgi	other molecular function	Pf00262	[GO:0005509]; GO:0046872; GO:0043169; GO:0043167; GO:0036094; GO:0005488; GO:0003674 [GO:0005788]; GO:0070013; GO:0005783; GO:0043233; GO:0043229; GO:0043231; GO:0005737; GO:0012505; GO:0031974; GO:0043226; GO:0005622; GO:0043227; GO:0110165; GO:0005575 [GO:0006457]; GO:0009987; GO:0051604; GO:0008150; GO:0019538; GO:0010467; GO:0043170; GO:0044238; GO:1901564; GO:0009059; GO:0071704; GO:0008152;…							0	5.392	1.669	0.356	1.148	17.107	0.93	6.523	2.142	0.728906	0.81477	0.954972	0.994919	0.844653	0.769491	0.992017	0.658602	36.99	45.95	45.87	12.72	56.78	41.82	136.56	57.31	1.07823e+07	1.91198e+06	7.04563e+06
Master Protein	A0A8I7B1T1	V-type proton ATPase subunit C OS=Hordeum vulgare subsp. vulgare OX=112509 PE=3 SV=1	37	16	68	16	380	42.8	5.8	16	transport	other membranes	transporter activity	Pf03223	[GO:0033180]; GO:0033178; GO:0033176; GO:0098796; GO:0016469; GO:0032991; GO:0016020; GO:1904949; GO:0005575; GO:0110165; GO:1902494 [GO:0046961]; GO:0015078; GO:0019829; GO:0044769; GO:0008324; GO:0022890; GO:1902600; GO:0022853; GO:0042626; GO:0042625; GO:0015075; GO:0098655; GO:0015318; GO:0098662; GO:0022804; GO:0015399; GO:0140657; GO:0022857; GO:0034220; GO:0006812; GO:0098660; GO:0003674; …							0	2.878	1.232	0.624	1.215	8.111	1.413	11.728	0.75	0.657282	0.916846	0.550989	0.988445	0.917525	0.61714	0.911392	0.984673	26.53	45.61	67.75	10.5	44.51	63.34	105.85	33.97	9.77144e+06	2.99996e+06	8.81192e+06
Master Protein Candidate	F2DDM8	Guanosine nucleotide diphosphate dissociation inhibitor OS=Hordeum vulgare subsp. vulgare OX=112509 PE=2 SV=1	30	13	68	13	445	49.6	6.18	13	transport;signal transduction		enzyme regulator activity	Pf00996	[GO:0005093]; GO:0005092; GO:0030695; GO:0060589; GO:0030234; GO:0098772; GO:0003674 [GO:0007264]; GO:0141124; GO:0035556; GO:0007165; GO:0009987; GO:0050794; GO:0007154; GO:0023052; GO:0051716; GO:0008150; GO:0050789; GO:0050896; GO:0065007 [GO:0015031]; GO:0045184; GO:0071702; GO:0071705; GO:0008104; GO:0051234; GO:0006810; GO:0070727; GO:0051179; GO:0033036; GO:0051641; GO:0008150; GO:0009987							0	4.516	1.203	0.306	1.061	18.267	1.099	4.768	1.291	0.924206	0.893216	0.830461	0.986624	0.819771	0.736858	0.966307	0.933536	77.2	20.28	26.46	29.97	28.41	51.26	104.65	28.75	5.42474e+06	1.24036e+06	4.69477e+06
Master Protein	A0A8I6YN72	peptidylprolyl isomerase OS=Hordeum vulgare subsp. vulgare OX=112509 PE=4 SV=1	39	19	68	19	560	62.1	5.36	19			other molecular function	Pf00254, Pf13181	[GO:0003755]; GO:0016859; GO:0140096; GO:0016853; GO:0003824; GO:0003674							0	3.517	1.2	0.187	0.557	4.926	1.027	12.985	1.661	0.892487	0.892203	0.296321	0.0709093	0.967265	0.743083	0.887535	0.802525	79.37	33.91	72.9	18.82	26.7	62.44	9.1	41.6	6.70237e+06	2.00988e+06	4.96053e+06
Master Protein	F2D448	Predicted protein OS=Hordeum vulgare subsp. vulgare OX=112509 PE=2 SV=1	45	14	68	14	278	30.3	10.17	14	protein metabolism;other metabolic processes	translational apparatus	nucleic acid binding activity;other molecular function	Pf00333, Pf03719	[GO:0003729]; GO:0003723; GO:0003676; GO:0097159; GO:0005488; GO:0003674 [GO:0003735]; GO:0005198; GO:0003674 [GO:0006412]; GO:0009059; GO:0019538; GO:0043043; GO:0010467; GO:0043170; GO:0044249; GO:1901576; GO:0044238; GO:1901564; GO:0006518; GO:0043604; GO:1901566; GO:0071704; GO:0009058; GO:0044237; GO:0008152; GO:0006807; GO:0043603; GO:0044271; GO:0009987; GO:0008150; GO:0034641 [GO:0015935]…							0	6.226	0.956	0.22	1.716	0.474	0.073	1.424	0.251	0.56287	0.321886	0.480297	0.611261	0.801382	0.360378	0.757495	0.464376	47.6	36.62	54.56	14.65	37.69	48.45	51.86	35.3	4.63479e+06	516291	4.26114e+06
Master Protein	M0XA42	RNA helicase OS=Hordeum vulgare subsp. vulgare OX=112509 PE=3 SV=1	41	22	68	22	574	62.3	9.5	22			nucleic acid binding activity;other molecular function	Pf00270, Pf00271	[GO:0003723]; GO:0003676; GO:0097159; GO:0005488; GO:0003674 [GO:0003724]; GO:0004386; GO:0008186; GO:0140098; GO:0140640; GO:0140657; GO:0003824; GO:0003674 [GO:0003729]; GO:0003723; GO:0003676; GO:0097159; GO:0005488; GO:0003674 [GO:0005524]; GO:0032559; GO:0035639; GO:0030554; GO:0032555; GO:0043168; GO:1901265; GO:1901363; GO:0017076; GO:0032553; GO:0043167; GO:0097159; GO:0036094; GO:0000166…							0	3.709	1.714	0.404	0.679	0.979	0.833	2.631	1.324	0.936576	0.741718	0.969942	0.280231	0.847709	0.808446	0.9357	0.920777	97.96	54.23	34.64	34.2	141.03	84.58	138.98	42.06	3.69375e+06	950990	1.44258e+06
Master Protein Candidate	Q40040	Calreticulin (Fragment) OS=Hordeum vulgare OX=4513 GN=CRH1 PE=2 SV=1	64	20	68	20	412	47	4.63	20	protein metabolism;other metabolic processes	ER/Golgi	other molecular function	Pf00262	[GO:0005509]; GO:0046872; GO:0043169; GO:0043167; GO:0036094; GO:0005488; GO:0003674 [GO:0005788]; GO:0070013; GO:0005783; GO:0043233; GO:0043229; GO:0043231; GO:0005737; GO:0012505; GO:0031974; GO:0043226; GO:0005622; GO:0043227; GO:0110165; GO:0005575 [GO:0006457]; GO:0009987; GO:0051604; GO:0008150; GO:0019538; GO:0010467; GO:0043170; GO:0044238; GO:1901564; GO:0009059; GO:0071704; GO:0008152;…		CRH1	Q40040	HORVU			0	5.392	1.669	0.356	1.148	17.107	0.93	6.523	2.142	0.728906	0.81477	0.954972	0.994919	0.844653	0.769491	0.992017	0.658602	36.99	45.95	45.87	12.72	56.78	41.82	136.56	57.31	1.07823e+07	1.91198e+06	7.04563e+06
Master Protein	A0A8I6WCB5	Coatomer subunit gamma OS=Hordeum vulgare subsp. vulgare OX=112509 PE=3 SV=1	32	23	68	23	889	98.7	5.14	23	transport	other membranes;ER/Golgi	other molecular function	Pf01602, Pf08752, Pf16381	[GO:0000139]; GO:0098588; GO:0005794; GO:0031090; GO:0043231; GO:0005737; GO:0012505; GO:0016020; GO:0043227; GO:0043229; GO:0110165; GO:0005622; GO:0043226; GO:0005575 [GO:0005198]; GO:0003674 [GO:0006886]; GO:0015031; GO:0046907; GO:0008104; GO:0045184; GO:0071702; GO:0071705; GO:0006810; GO:0051641; GO:0051649; GO:0070727; GO:0051234; GO:0009987; GO:0051179; GO:0033036; GO:0008150 [GO:0016192]…							0	4.407	1.462	0.392	1.406	2.229	0.461	6.364	0.764	0.943858	0.962278	0.986708	0.922333	0.964482	0.989327	0.955202	0.986447	28.7	41.44	57.3	19.01	42.6	66.32	56.04	40.6	5.02076e+06	678523	3.52775e+06
Master Protein Candidate	A0A8I6Z9T9	peptidylprolyl isomerase OS=Hordeum vulgare subsp. vulgare OX=112509 PE=4 SV=1	39	19	68	19	559	62	5.36	19			other molecular function	Pf00254, Pf13181	[GO:0003755]; GO:0016859; GO:0140096; GO:0016853; GO:0003824; GO:0003674							0	3.517	1.2	0.187	0.557	4.926	1.027	12.985	1.661	0.892487	0.892203	0.296321	0.0709093	0.967265	0.743083	0.887535	0.802525	79.37	33.91	72.9	18.82	26.7	62.44	9.1	41.6	6.70237e+06	2.00988e+06	4.96053e+06
Master Protein Candidate	Q40041	Calreticulin (Fragment) OS=Hordeum vulgare OX=4513 GN=CRH2 PE=2 SV=1	63	20	68	20	415	47.3	4.65	20	protein metabolism;other metabolic processes	ER/Golgi	other molecular function	Pf00262	[GO:0005509]; GO:0046872; GO:0043169; GO:0043167; GO:0036094; GO:0005488; GO:0003674 [GO:0005788]; GO:0070013; GO:0005783; GO:0043233; GO:0043229; GO:0043231; GO:0005737; GO:0012505; GO:0031974; GO:0043226; GO:0005622; GO:0043227; GO:0110165; GO:0005575 [GO:0006457]; GO:0009987; GO:0051604; GO:0008150; GO:0019538; GO:0010467; GO:0043170; GO:0044238; GO:1901564; GO:0009059; GO:0071704; GO:0008152;…		CRH2	Q40041	HORVU			0	5.392	1.669	0.356	1.148	17.107	0.93	6.523	2.142	0.728906	0.81477	0.954972	0.994919	0.844653	0.769491	0.992017	0.658602	36.99	45.95	45.87	12.72	56.78	41.82	136.56	57.31	1.07823e+07	1.91198e+06	7.04563e+06
Master Protein	F2CRK6	Predicted protein OS=Hordeum vulgare subsp. vulgare OX=112509 PE=2 SV=1	52	14	67	14	263	28.7	9.8	14	transport		transporter activity	Pf01813	[GO:0046961]; GO:0015078; GO:0019829; GO:0044769; GO:0008324; GO:0022890; GO:1902600; GO:0022853; GO:0042626; GO:0042625; GO:0015075; GO:0098655; GO:0015318; GO:0098662; GO:0022804; GO:0015399; GO:0140657; GO:0022857; GO:0034220; GO:0006812; GO:0098660; GO:0003674; GO:0005215; GO:0055085; GO:0006811; GO:0006810; GO:0009987; GO:0051234; GO:0008150; GO:0051179							0	5.966	1.473	0.35	1.313	5.363	0.344	11.497	0.504	0.603635	0.96907	0.945546	0.967942	0.964482	0.946617	0.915584	0.900144	34.27	22.49	39.01	14.96	22.35	44.66	42.04	22.89	1.02233e+07	1.58253e+06	6.71969e+06
Master Protein	A0A8I6XPV2	NAD(P)-binding domain-containing protein OS=Hordeum vulgare subsp. vulgare OX=112509 PE=4 SV=1	31	13	67	13	640	65.3	8.63	13				Pf13460								0	3.209	1.22	0.381	1.036	1.697	0.818	5.708	1.102	0.784293	0.913454	0.999897	0.976468	0.905742	0.82093	0.987722	0.965868	29.22	24.08	22.5	12.08	24.83	56.19	39.62	62.07	9.28451e+06	3.55284e+06	7.78796e+06
Master Protein	P52894	Alanine aminotransferase 2 OS=Hordeum vulgare OX=4513 PE=1 SV=1	40	16	67	16	482	52.8	6.32	16	other metabolic processes		other molecular function	Pf00155	[GO:0004021]; GO:0047635; GO:0008483; GO:0016769; GO:0016740; GO:0003824; GO:0003674 [GO:0009058]; GO:0008152; GO:0008150 [GO:0030170]; GO:0043168; GO:0070279; GO:0043167; GO:0019842; GO:0097159; GO:1901363; GO:0036094; GO:0005488; GO:0003674 [GO:0042853]; GO:0006524; GO:0009080; GO:0042851; GO:0006522; GO:0009063; GO:1901606; GO:0009078; GO:0170035; GO:0170040; GO:1901605; GO:0046395; GO:1901565…							0	4.143	1.317	0.247	0.953	23.808	0.74	37.761	2.331	0.984348	0.971106	0.611159	0.90805	0.821262	0.852794	0.678743	0.602395	46.59	44.44	68.06	14.44	111.98	66.17	67.31	34.35	1.13284e+07	2.73047e+06	8.34859e+06
Master Protein	F2CTD7	Peptidyl-prolyl cis-trans isomerase OS=Hordeum vulgare subsp. vulgare OX=112509 PE=1 SV=1	55	14	67	14	243	25.8	9.33	14	protein metabolism;other metabolic processes		other molecular function	Pf00160	[GO:0003755]; GO:0016859; GO:0140096; GO:0016853; GO:0003824; GO:0003674 [GO:0006457]; GO:0009987; GO:0051604; GO:0008150; GO:0019538; GO:0010467; GO:0043170; GO:0044238; GO:1901564; GO:0009059; GO:0071704; GO:0008152; GO:0006807; GO:0044249; GO:1901576; GO:0009058; GO:0044237							0	3.656	1.426	0.379	1.199	14.399	0.75	18.996	0.954	0.92518	0.983306	0.998657	0.988445	0.853222	0.849888	0.823809	0.980214	66.91	38.8	81.3	58.69	46.58	63.48	70.97	43.71	1.62944e+07	3.02239e+06	1.12597e+07
Master Protein	F2D3Q4	Predicted protein OS=Hordeum vulgare subsp. vulgare OX=112509 PE=2 SV=1	49	10	67	10	134	15.4	10.2	10	protein metabolism;other metabolic processes	translational apparatus;other cell component	nucleic acid binding activity;other molecular function	Pf01929	[GO:0003723]; GO:0003676; GO:0097159; GO:0005488; GO:0003674 [GO:0003735]; GO:0005198; GO:0003674 [GO:0005840]; GO:0043232; GO:0043228; GO:0043229; GO:0043226; GO:0005622; GO:0110165; GO:0005575 [GO:0006412]; GO:0009059; GO:0019538; GO:0043043; GO:0010467; GO:0043170; GO:0044249; GO:1901576; GO:0044238; GO:1901564; GO:0006518; GO:0043604; GO:1901566; GO:0071704; GO:0009058; GO:0044237; GO:0008152…							0	5.721	1.652	0.325	1.358	0.685	0.181	1.865	0.414	0.657282	0.834352	0.886687	0.945879	0.82801	0.739827	0.814237	0.794641	21.98	37.34	21.61	31.65	58.79	33.66	48.2	27.69	1.17872e+07	1.91161e+06	7.91033e+06
Master Protein	A0A8I6XP22	formate--tetrahydrofolate ligase OS=Hordeum vulgare subsp. vulgare OX=112509 PE=3 SV=1	26	18	66	18	721	76.8	8.1	18	other metabolic processes		other molecular function	Pf01268	[GO:0004329]; GO:0016879; GO:0016874; GO:0003824; GO:0003674 [GO:0005524]; GO:0032559; GO:0035639; GO:0030554; GO:0032555; GO:0043168; GO:1901265; GO:1901363; GO:0017076; GO:0032553; GO:0043167; GO:0097159; GO:0036094; GO:0000166; GO:0097367; GO:0005488; GO:0003674 [GO:0035999]; GO:0006730; GO:0046653; GO:0044237; GO:0044281; GO:0006760; GO:0008152; GO:0009987; GO:0006575; GO:0042558; GO:0008150;…							0	3.107	1.718	0.4	1.151	22.634	1.454	11.598	1.163	0.750272	0.755724	0.971681	0.996471	0.811555	0.642616	0.88706	0.961069	112.24	22.95	54.19	30.51	53.57	32.68	29.02	27.76	7.11006e+06	1.09513e+06	4.65972e+06
Master Protein	F2DNL6	Predicted protein OS=Hordeum vulgare subsp. vulgare OX=112509 PE=2 SV=1	42	24	66	24	540	60.1	8.98	24	developmental processes;other biological processes	nucleus		Pf05918	[GO:0005634]; GO:0043231; GO:0043227; GO:0043229; GO:0043226; GO:0005622; GO:0110165; GO:0005575 [GO:0009555]; GO:0048229; GO:0007275; GO:0032501; GO:0048856; GO:0008150; GO:0032502 [GO:0043067]; GO:0050794; GO:0050789; GO:0065007; GO:0008150							0	100	1.764	0.01	2.277	0.062	0.01	0.092	0.09	2.92684e-17	0.834352	3.07167e-17	0.554312	0.42967	2.73179e-17	0.139755	0.0287201		77.17		0	45.81		109.15	37.16	151268		83908.5
Master Protein	F2DET3	Serine hydroxymethyltransferase OS=Hordeum vulgare subsp. vulgare OX=112509 PE=2 SV=1	39	15	66	15	471	51.4	7.24	15	other metabolic processes		other molecular function	Pf00464	[GO:0004372]; GO:0016742; GO:0016741; GO:0016740; GO:0003824; GO:0003674 [GO:0019264]; GO:0006545; GO:0006563; GO:0006544; GO:0009070; GO:0009069; GO:0170034; GO:0170038; GO:0170033; GO:0170039; GO:0008652; GO:1901607; GO:0046394; GO:1901566; GO:1901605; GO:0006520; GO:0019752; GO:1901564; GO:0016053; GO:1901576; GO:0044238; GO:0071704; GO:0043436; GO:0006807; GO:0006082; GO:0044249; GO:0044283; …							0	4.478	1.471	0.455	1.463	21.992	2.161	26.602	1.022	0.92885	0.96907	0.875769	0.859826	0.82801	0.430837	0.758601	0.973519	69.59	26.94	71.29	48.12	57.4	68.27	74.66	30.51	1.31878e+07	3.67146e+06	8.29856e+06
Master Protein	A0A8I6XJ30	SHSP domain-containing protein OS=Hordeum vulgare subsp. vulgare OX=112509 PE=3 SV=1	53	10	66	10	158	17.6	6.06	10				Pf00011								0	0.018	0.994	0.26	0.027	0.379	0.106		0.472	2.92684e-17	0.892203	0.666427	1.27554e-16	0.828764	0.519133		0.878	535.61	49.69	42.65	119.69	0	44.42		42.89	92729.8	6.26769e+06	125740
Master Protein	F2CZQ3	Glucose-6-phosphate isomerase OS=Hordeum vulgare subsp. vulgare OX=112509 PE=2 SV=1	46	22	66	22	567	62.2	7.25	22	other metabolic processes		other molecular function	Pf00342	[GO:0004347]; GO:0016861; GO:0016860; GO:0016853; GO:0003824; GO:0003674 [GO:0006094]; GO:0006006; GO:0019319; GO:0019318; GO:0046364; GO:0005996; GO:0016051; GO:0044283; GO:0005975; GO:0044281; GO:1901576; GO:0009058; GO:0044238; GO:0071704; GO:0008152; GO:0008150 [GO:0006096]; GO:0006090; GO:0006091; GO:0016052; GO:0019364; GO:0046032; GO:0046034; GO:0046496; GO:0032787; GO:0044237; GO:0005975;…							0	3.576	1.731	0.657	1.071	25.689	1.418	6.276	1.385	0.910332	0.734518	0.490552	0.986624	0.816742	0.613019	0.984319	0.900144	83.95	35.84	48.25	18.82	42.04	43.99	53.9	43.45	7.82685e+06	1.78359e+06	4.74712e+06
Master Protein	F2DSR3	Alanine--tRNA ligase OS=Hordeum vulgare subsp. vulgare OX=112509 PE=2 SV=1	21	20	66	20	1004	109.8	6.47	20	protein metabolism;RNA metabolism OR transcription;other metabolic processes	mitochondrion	nucleic acid binding activity;other molecular function	Pf01411, Pf02272, Pf07973	[GO:0000049]; GO:0003723; GO:0003676; GO:0097159; GO:0005488; GO:0003674 [GO:0004813]; GO:0004812; GO:0016875; GO:0140101; GO:0016874; GO:0140098; GO:0003824; GO:0140640; GO:0003674 [GO:0005524]; GO:0032559; GO:0035639; GO:0030554; GO:0032555; GO:0043168; GO:1901265; GO:1901363; GO:0017076; GO:0032553; GO:0043167; GO:0097159; GO:0036094; GO:0000166; GO:0097367; GO:0005488; GO:0003674 [GO:0005739]…							0	5	1.504	0.84	1.508	4.619	0.48	6.95	0.887	0.813973	0.944482	0.233182	0.816851	0.968898	0.980602	0.984319	0.99262	83.62	22.41	126.83	16.87	36.95	127.21	98.03	37.46	5.45387e+06	2.59679e+06	4.21091e+06
Master Protein	F2DL45	Predicted protein OS=Hordeum vulgare subsp. vulgare OX=112509 PE=2 SV=1	20	19	66	19	1123	122.8	4.92	19	transport	nucleus;other cell component	other molecular function	Pf13513, Pf13646, Pf18808, Pf18829	[GO:0005634]; GO:0043231; GO:0043227; GO:0043229; GO:0043226; GO:0005622; GO:0110165; GO:0005575 [GO:0005737]; GO:0110165; GO:0005622; GO:0005575 [GO:0006606]; GO:0006886; GO:0034504; GO:0051170; GO:0072594; GO:0015031; GO:0046907; GO:0008104; GO:0033365; GO:0006913; GO:0045184; GO:0071702; GO:0071705; GO:0006810; GO:0051641; GO:0051649; GO:0070727; GO:0051169; GO:0051234; GO:0009987; GO:0051179;…							0	3.004	1.168	0.766	1.211	2.415	1.047	7.263	0.733	0.729936	0.863977	0.363443	0.988445	0.997751	0.756968	0.936407	0.980857	48.92	43.6	43.35	25.64	58.44	57.26	72.41	24.47	3.63763e+06	443961	3.28722e+06
Master Protein Candidate	A0A8I6YCY2	Apoptosis inhibitor 5 OS=Hordeum vulgare subsp. vulgare OX=112509 PE=3 SV=1	43	24	66	24	534	59.5	8.98	24				Pf05918								0	100	1.764	0.01	2.277	0.062	0.01	0.092	0.09	2.92684e-17	0.834352	3.07167e-17	0.554312	0.42967	2.73179e-17	0.139755	0.0287201		77.17		0	45.81		109.15	37.16	151268		83908.5
Master Protein	A0A8I7BEK7	Eukaryotic translation initiation factor 3 subunit C OS=Hordeum vulgare subsp. vulgare OX=112509 PE=3 SV=1	26	21	65	21	927	104.8	5.64	21	cell organization and biogenesis;protein metabolism;other metabolic processes	translational apparatus;other cell component	nucleic acid binding activity;other molecular function	Pf01399, Pf05470	[GO:0001732]; GO:0022618; GO:0002183; GO:0065003; GO:0071826; GO:0022613; GO:0006413; GO:0002181; GO:0022607; GO:0043933; GO:0044085; GO:0044237; GO:0006412; GO:0016043; GO:0071840; GO:0008152; GO:0009987; GO:0009059; GO:0019538; GO:0043043; GO:0010467; GO:0008150; GO:0043170; GO:0044249; GO:1901576; GO:0044238; GO:1901564; GO:0006518; GO:0043604; GO:1901566; GO:0071704; GO:0009058; GO:0006807; G…							0	3.103	1.355	0.367	1.436	0.278	0.287	0.707	0.163	0.916673	0.997761	0.888766	0.915978	0.781035	0.892256	0.649033	0.198071	0	49.8	0	14.87	22.63	183.67	43.67	30.15	1.54137e+06	136884	1.39864e+06
Master Protein	F2CWX3	Predicted protein OS=Hordeum vulgare subsp. vulgare OX=112509 PE=2 SV=1	28	15	65	15	487	53.5	8.84	15	other metabolic processes		other molecular function	Pf00067	[GO:0004497]; GO:0016491; GO:0003824; GO:0003674 [GO:0005506]; GO:0046914; GO:0046872; GO:0043169; GO:0043167; GO:0036094; GO:0005488; GO:0003674 [GO:0016125]; GO:0008202; GO:1901615; GO:0006629; GO:1901360; GO:0071704; GO:0044238; GO:0008152; GO:0008150 [GO:0016705]; GO:0016491; GO:0003824; GO:0003674 [GO:0020037]; GO:0046906; GO:0097159; GO:0005488; GO:0003674							0	8.702	1.841	0.314	1.572	6.69	0.111	20.961	2.378	0.163573	0.59213	0.865422	0.744665	0.943313	0.537857	0.795671	0.58708	31.83	28.59	28.12	11.72	24.78	58.59	28.22	18.03	9.20985e+06	724501	4.97824e+06
Master Protein	F2CU26	Histone H3 OS=Hordeum vulgare subsp. vulgare OX=112509 PE=2 SV=1	41	9	65	9	136	15.4	11.15	9		nucleus;other cell component	nucleic acid binding activity;other molecular function	Pf00125	[GO:0000786]; GO:0032993; GO:0000785; GO:0032991; GO:0005694; GO:0005575; GO:0043232; GO:0043228; GO:0043229; GO:0043226; GO:0005622; GO:0110165 [GO:0003677]; GO:0003676; GO:0097159; GO:0005488; GO:0003674 [GO:0030527]; GO:0005198; GO:0003674 [GO:0030875]; GO:0110165; GO:0030874; GO:0005575; GO:0000228; GO:0000785; GO:0005730; GO:0005694; GO:0031981; GO:0032993; GO:0043232; GO:0070013; GO:0005634…							0	1.905	1	0.337	0.68	0.01	0.01	0.018	0.01	0.188987	0.62045	0.918251	0.310213	4.7953e-17	2.73179e-17	0.00977493	9.04015e-17	66.67	24.67	68.07	17.41	59.27	18.75	9.36	17.55	1.84676e+06	2.51167e+06	1.8664e+06
Master Protein Candidate	F2DBY4	Histone H3 OS=Hordeum vulgare subsp. vulgare OX=112509 PE=2 SV=1	41	9	65	9	135	15.3	11.15	9		nucleus;other cell component	nucleic acid binding activity;other molecular function	Pf00125	[GO:0000786]; GO:0032993; GO:0000785; GO:0032991; GO:0005694; GO:0005575; GO:0043232; GO:0043228; GO:0043229; GO:0043226; GO:0005622; GO:0110165 [GO:0003677]; GO:0003676; GO:0097159; GO:0005488; GO:0003674 [GO:0005634]; GO:0043231; GO:0043227; GO:0043229; GO:0043226; GO:0005622; GO:0110165; GO:0005575 [GO:0030527]; GO:0005198; GO:0003674 [GO:0046982]; GO:0046983; GO:0005515; GO:0005488; GO:0003674							0	1.905	1	0.337	0.68	0.01	0.01	0.018	0.01	0.188987	0.62045	0.918251	0.310213	4.7953e-17	2.73179e-17	0.00977493	9.04015e-17	66.67	24.67	68.07	17.41	59.27	18.75	9.36	17.55	1.84676e+06	2.51167e+06	1.8664e+06
Master Protein	M0Z5J0	NADP-dependent glyceraldehyde-3-phosphate dehydrogenase OS=Hordeum vulgare subsp. vulgare OX=112509 PE=3 SV=1	35	14	65	14	496	53	6.83	14	other biological processes		other molecular function	Pf00171	[GO:0004029]; GO:0004030; GO:0016620; GO:0016903; GO:0016491; GO:0003824; GO:0003674 [GO:0070887]; GO:0042221; GO:0051716; GO:0050896; GO:0009987; GO:0008150							0	3.207	1.461	0.403	1.042	14.309	2.102	41.969	1.898	0.784293	0.96907	0.969942	0.977425	0.854362	0.442091	0.651456	0.741935	22.79	15.38	54.43	33.07	67.97	29.25	29.32	49.95	1.37195e+07	4.08072e+06	9.61065e+06
Master Protein	A0A8I6X8J0	PsbP C-terminal domain-containing protein OS=Hordeum vulgare subsp. vulgare OX=112509 PE=3 SV=1	65	16	65	16	260	28.4	9.83	16	other metabolic processes	other membranes	other molecular function	Pf01789, Pf20928	[GO:0005509]; GO:0046872; GO:0043169; GO:0043167; GO:0036094; GO:0005488; GO:0003674 [GO:0009654]; GO:0098796; GO:1990204; GO:0009523; GO:0042651; GO:0032991; GO:0016020; GO:1902494; GO:0009521; GO:0034357; GO:0005575; GO:0110165; GO:0009579; GO:0043232; GO:0043228; GO:0043229; GO:0043226; GO:0005622 [GO:0015979]; GO:0044237; GO:0008152; GO:0009987; GO:0008150 [GO:0019898]; GO:0110165; GO:0016020…							0	4.212	1.5	0.503	1.191	12.08	2.279	5.915	1.428	0.974685	0.947646	0.78371	0.988445	0.871735	0.422227	0.993786	0.888308	62.36	23.64	46.6	27.7	85.3	27.56	423.92	61.73	8.46675e+06	2.07919e+06	5.77435e+06
Master Protein	A0A8I7B590	Protein translocase subunit SecA OS=Hordeum vulgare subsp. vulgare OX=112509 PE=3 SV=1	32	24	65	24	996	112	6.05	24	transport;other biological processes	other membranes	other molecular function	Pf01043, Pf07516, Pf07517, Pf21090	[GO:0005524]; GO:0032559; GO:0035639; GO:0030554; GO:0032555; GO:0043168; GO:1901265; GO:1901363; GO:0017076; GO:0032553; GO:0043167; GO:0097159; GO:0036094; GO:0000166; GO:0097367; GO:0005488; GO:0003674 [GO:0006605]; GO:0045184; GO:0008104; GO:0051234; GO:0070727; GO:0051179; GO:0033036; GO:0051641; GO:0008150; GO:0009987 [GO:0016020]; GO:0110165; GO:0005575 [GO:0017038]; GO:0015031; GO:0045184…							0	3.623	2.053	1.118	1.343	2.97	0.861	4.833	0.977	0.918787	0.266208	0.0613253	0.966072	0.986984	0.797432	0.959637	0.978289	70.43	29.1	72.72	26.64	37.03	59.75	69.04	47.65	4.24709e+06	2.58734e+06	2.07994e+06
Master Protein	A0A8I6YDS2	Pyruvate dehydrogenase E1 component subunit alpha OS=Hordeum vulgare subsp. vulgare OX=112509 PE=4 SV=1	29	16	65	16	388	42.5	7.96	16	other metabolic processes	other cell component	other molecular function	Pf00676	[GO:0004739]; GO:0004738; GO:0016624; GO:0016903; GO:0016491; GO:0003824; GO:0003674 [GO:0006086]; GO:0006085; GO:0006090; GO:0006084; GO:0071616; GO:0032787; GO:0006637; GO:0009152; GO:0034030; GO:0034033; GO:0035384; GO:0043604; GO:0019752; GO:0009150; GO:0033875; GO:0034032; GO:0035383; GO:0043603; GO:0006164; GO:0009260; GO:0033866; GO:0072522; GO:0044272; GO:1901576; GO:0044271; GO:0043436; …							0	3.045	1.054	0.384	1.273	18.083	0.614	10.781	1.185	0.720523	0.619229	0.999897	0.978156	0.821853	0.91274	0.920144	0.961069	92.93	38.06	111.39	40.38	104.34	110.98	46.66	53.69	5.52002e+06	983559	4.97243e+06
Master Protein	F2CSC0	Photosystem II 10 kDa polypeptide, chloroplastic OS=Hordeum vulgare subsp. vulgare OX=112509 PE=2 SV=1	46	10	65	10	127	12.9	9.01	10	other metabolic processes	other membranes		Pf04725	[GO:0009535]; GO:0031968; GO:0055035; GO:0009534; GO:0019867; GO:0098588; GO:0031967; GO:0042170; GO:0042651; GO:0031976; GO:0009507; GO:0016020; GO:0031090; GO:0031975; GO:0043227; GO:0043229; GO:0009526; GO:0034357; GO:0009579; GO:0009536; GO:0110165; GO:0043226; GO:0005622; GO:0043232; GO:0043231; GO:0005737; GO:0005575; GO:0043228 [GO:0009654]; GO:0098796; GO:1990204; GO:0009523; GO:0042651; …							0	14.958	1.477	0.161	1.961	0.345	0.231	1.145	1.154	0.00588554	0.965525	0.172746	0.298994	0.756919	0.825471	0.71286	0.961115	64.44	23.94	57.75	9.87	31.77	10.77	45.92	33.9	2.51002e+07	1.81721e+06	2.10891e+07
Master Protein	F2DDP7	Predicted protein OS=Hordeum vulgare subsp. vulgare OX=112509 PE=2 SV=1	37	16	65	16	431	46.3	6.3	16	other metabolic processes;other biological processes	other cell component	other molecular function	Pf00923	[GO:0004801]; GO:0016744; GO:0016740; GO:0003824; GO:0003674 [GO:0005975]; GO:0044238; GO:0071704; GO:0008152; GO:0008150 [GO:0006098]; GO:0006740; GO:0051156; GO:0006091; GO:0006739; GO:0006796; GO:0019637; GO:1901135; GO:0044237; GO:0006163; GO:0046496; GO:0006793; GO:0071704; GO:0008152; GO:0009987; GO:0009117; GO:0072521; GO:0019362; GO:0008150; GO:0006753; GO:0006725; GO:0034641; GO:0046483;…							0	5.632	1.332	0.211	1.062	32.457	1.747	53.36	2.766	0.679307	0.976708	0.425836	0.986624	0.800341	0.521141	0.588363	0.468316	30.44	20.28	40.73	18.77	29.64	81.04	59	16.73	2.08354e+07	3.62668e+06	1.79946e+07
Master Protein	F2DAT1	Aminopeptidase OS=Hordeum vulgare subsp. vulgare OX=112509 PE=2 SV=1	25	23	64	23	871	97.8	5.21	23	protein metabolism	other membranes;other cell component	other molecular function	Pf01433, Pf11838, Pf17900	[GO:0004177]; GO:0008238; GO:0008233; GO:0016787; GO:0140096; GO:0003824; GO:0003674 [GO:0006508]; GO:0019538; GO:0043170; GO:0044238; GO:1901564; GO:0071704; GO:0008152; GO:0006807; GO:0008150 [GO:0008237]; GO:0008233; GO:0016787; GO:0140096; GO:0003824; GO:0003674 [GO:0008270]; GO:0046914; GO:0046872; GO:0043169; GO:0043167; GO:0036094; GO:0005488; GO:0003674 [GO:0016020]; GO:0110165; GO:000557…							0	4.742	1.302	0.351	1.298	15.476	2.536	24.395	1.685	0.888143	0.96907	0.946338	0.977425	0.82801	0.357786	0.711728	0.794641	40.05	27.75	41.41	7.82	20.09	75.85	45.48	37.41	4.44652e+06	821828	3.82396e+06
Master Protein	A0A8I6WLS8	phosphoethanolamine N-methyltransferase OS=Hordeum vulgare subsp. vulgare OX=112509 PE=4 SV=1	41	20	64	20	519	58.2	5.25	20	other metabolic processes		other molecular function	Pf13649, Pf13847	[GO:0000234]; GO:0008170; GO:0008757; GO:0008168; GO:0016741; GO:0016740; GO:0003824; GO:0003674 [GO:0006656]; GO:0046470; GO:0046474; GO:1901566; GO:0006650; GO:1901564; GO:0008654; GO:0045017; GO:1901576; GO:0006644; GO:0046486; GO:0006807; GO:0071704; GO:0008610; GO:0090407; GO:0044249; GO:0009058; GO:0006796; GO:0019637; GO:0044255; GO:0008152; GO:0006629; GO:0044237; GO:0006793; GO:0008150; …							0	3.351	0.931	0.371	2.773	7.985	0.694	29.226	1.523	0.836154	0.270765	0.985098	0.0176213	0.918038	0.874092	0.739484	0.857926	81.79	57.13	91.63	33.26	52.11	103.29	42.5	21.33	8.51923e+06	1.13184e+06	9.66131e+06
Master Protein	F2DKX5	Malate dehydrogenase OS=Hordeum vulgare subsp. vulgare OX=112509 PE=2 SV=1	41	12	64	12	358	37.3	8.18	12	other metabolic processes		other molecular function	Pf00056, Pf02866	[GO:0006099]; GO:0044238; GO:0009060; GO:0008152; GO:0045333; GO:0008150; GO:0015980; GO:0006091; GO:0044237; GO:0009987 [GO:0006108]; GO:0043648; GO:0019752; GO:0043436; GO:0006082; GO:0044237; GO:0044281; GO:0071704; GO:0008152; GO:0009987; GO:0008150 [GO:0030060]; GO:0016615; GO:0016616; GO:0016614; GO:0016491; GO:0003824; GO:0003674							0	3.589	1.837	0.885	1.726	6.313	0.367	5.27	0.285	0.913522	0.595857	0.190707	0.564476	0.94501	0.968675	0.978897	0.565038	91.76	28.34	57.04	19.34	40.42	63.5	34	49.26	2.1657e+07	5.17599e+06	1.28573e+07
Master Protein	F2E2I3	Predicted protein OS=Hordeum vulgare subsp. vulgare OX=112509 PE=2 SV=1	22	8	64	8	287	30.4	6.8	8		other membranes		Pf04536	[GO:0016020]; GO:0110165; GO:0005575							0	4.182	1.453	0.353	0.721	1.959	0.638	4.479	0.774	0.978425	0.971106	0.947938	0.394991	0.92437	0.894904	0.960458	0.989501	41.84	57.2	36.52	21.83	47.91	44.01	39.54	39.03	1.10891e+07	2.89557e+06	7.60672e+06
Master Protein Candidate	A0A8I7B4Y1	SHSP domain-containing protein OS=Hordeum vulgare subsp. vulgare OX=112509 PE=3 SV=1	47	9	64	9	159	17.4	6.23	9				Pf00011								0		1.278	0.209	0.01		0.355	1.693	0.814		0.989845	0.41493	1.27554e-16		0.956404	0.974161	0.997733		0	55.81	78.42		91.03	0	30.35	545667	2.49845e+07	588772
Master Protein	F2DAF3	glutathione transferase OS=Hordeum vulgare subsp. vulgare OX=112509 PE=2 SV=1	45	14	64	14	297	32.7	6.25	14	other metabolic processes;other biological processes		other molecular function	Pf02798, Pf13410	[GO:0004364]; GO:0016765; GO:0016740; GO:0003824; GO:0003674 [GO:0006749]; GO:0006518; GO:0006575; GO:0006790; GO:0043603; GO:1901564; GO:0044237; GO:0006807; GO:0071704; GO:0008152; GO:0009987; GO:0008150 [GO:0042221]; GO:0050896; GO:0008150							0	73.347	2.239	0.095	3.915	9.912	0.013	15.067	0.449	3.42174e-11	0.113724	0.00960911	0.000197191	0.89147	0.0168042	0.865477	0.844328	29.04	32.4	27.92	29.4	45.47	53.26	33.5	18.66	2.28841e+07	271600	1.02537e+07
Master Protein Candidate	F2DQP5	Annexin OS=Hordeum vulgare subsp. vulgare OX=112509 PE=2 SV=1	41	13	64	13	314	35.2	7.01	13	stress response		other molecular function	Pf00191	[GO:0005509]; GO:0046872; GO:0043169; GO:0043167; GO:0036094; GO:0005488; GO:0003674 [GO:0005544]; GO:0005543; GO:0008289; GO:0005488; GO:0003674 [GO:0006950]; GO:0050896; GO:0008150							0	10.615	1.432	0.118	0.922	4.798	0.086	9.195	1.29	0.0586915	0.982501	0.0384015	0.870965	0.974177	0.430837	0.947203	0.933536	30.06	20.66	8.35	14.07	20.6	28.87	84.72	21.15	6.46143e+06	1.35892e+06	6.89302e+06
Master Protein	A0A8I6XKI3	SHSP domain-containing protein OS=Hordeum vulgare subsp. vulgare OX=112509 PE=3 SV=1	46	9	64	9	162	17.7	6.24	9				Pf00011								0		1.278	0.209	0.01		0.355	1.693	0.814		0.989845	0.41493	1.27554e-16		0.956404	0.974161	0.997733		0	55.81	78.42		91.03	0	30.35	545667	2.49845e+07	588772
Master Protein	F2CSX3	Predicted protein OS=Hordeum vulgare subsp. vulgare OX=112509 PE=2 SV=1	50	23	64	23	581	65	6.3	23		other cell component		Pf00515, Pf07719, Pf13181, Pf13414, Pf17830	[GO:0005737]; GO:0110165; GO:0005622; GO:0005575							0	3.341	1.433	0.258	0.693	6.443	2.355	8.201	1.983	0.833895	0.976708	0.659737	0.323056	0.903091	0.428787	0.890489	0.714179	58.24	27.15	70.86	31.7	46.86	118.27	10.73	27.3	4.88196e+06	921714	3.37293e+06
Master Protein	F2DAW2	Annexin OS=Hordeum vulgare subsp. vulgare OX=112509 PE=2 SV=1	41	13	64	13	314	35.3	6.8	13	stress response		other molecular function	Pf00191	[GO:0005509]; GO:0046872; GO:0043169; GO:0043167; GO:0036094; GO:0005488; GO:0003674 [GO:0005544]; GO:0005543; GO:0008289; GO:0005488; GO:0003674 [GO:0006950]; GO:0050896; GO:0008150							0	10.615	1.432	0.118	0.922	4.798	0.086	9.195	1.29	0.0586915	0.982501	0.0384015	0.870965	0.974177	0.430837	0.947203	0.933536	30.06	20.66	8.35	14.07	20.6	28.87	84.72	21.15	6.46143e+06	1.35892e+06	6.89302e+06
Master Protein Candidate	F2DFL7	Aminopeptidase OS=Hordeum vulgare subsp. vulgare OX=112509 PE=2 SV=1	25	23	64	23	871	97.9	5.21	23	protein metabolism	other membranes;other cell component	other molecular function	Pf01433, Pf11838, Pf17900	[GO:0004177]; GO:0008238; GO:0008233; GO:0016787; GO:0140096; GO:0003824; GO:0003674 [GO:0006508]; GO:0019538; GO:0043170; GO:0044238; GO:1901564; GO:0071704; GO:0008152; GO:0006807; GO:0008150 [GO:0008237]; GO:0008233; GO:0016787; GO:0140096; GO:0003824; GO:0003674 [GO:0008270]; GO:0046914; GO:0046872; GO:0043169; GO:0043167; GO:0036094; GO:0005488; GO:0003674 [GO:0016020]; GO:0110165; GO:000557…							0	4.742	1.302	0.351	1.298	15.476	2.536	24.395	1.685	0.888143	0.96907	0.946338	0.977425	0.82801	0.357786	0.711728	0.794641	40.05	27.75	41.41	7.82	20.09	75.85	45.48	37.41	4.44652e+06	821828	3.82396e+06
Master Protein Candidate	F2EEA9	Predicted protein OS=Hordeum vulgare subsp. vulgare OX=112509 PE=2 SV=1	47	9	64	9	159	17.4	6.23	9				Pf00011								0		1.278	0.209	0.01		0.355	1.693	0.814		0.989845	0.41493	1.27554e-16		0.956404	0.974161	0.997733		0	55.81	78.42		91.03	0	30.35	545667	2.49845e+07	588772
Master Protein	A0A8I6WJF4	Plastid lipid-associated protein/fibrillin conserved domain-containing protein OS=Hordeum vulgare subsp. vulgare OX=112509 PE=4 SV=1	46	15	64	15	371	39.5	4.82	15				Pf04755								0	3.794	1.137	0.29	0.927	12.006	2.153	35.019	1.599	0.95715	0.790313	0.780087	0.874493	0.872566	0.432304	0.701202	0.832487	36.65	26.54	59.35	14.39	40.39	71.02	7.73	27	1.09995e+07	3.19289e+06	8.93255e+06
Master Protein	F2D715	ATP synthase subunit d, mitochondrial OS=Hordeum vulgare subsp. vulgare OX=112509 PE=2 SV=1	62	12	64	12	167	19.6	6.62	12	other metabolic processes;transport	other membranes;mitochondrion	transporter activity	Pf05873	[GO:0000276]; GO:0045263; GO:0098800; GO:0005753; GO:0033177; GO:0005622; GO:0045259; GO:0098796; GO:0098798; GO:0005743; GO:0016469; GO:0110165; GO:0032991; GO:0016020; GO:0005739; GO:0019866; GO:0031966; GO:1904949; GO:0005575; GO:0043231; GO:0005737; GO:0031090; GO:0031967; GO:0005740; GO:1902494; GO:0043227; GO:0043229; GO:0031975; GO:0043226 [GO:0015078]; GO:0008324; GO:0022890; GO:1902600; …							0	3.283	1.537	0.454	1.112	3.98	1.462	17.403	1.162	0.810631	0.924559	0.879851	0.988445	0.999779	0.601153	0.837484	0.961069	62.98	15.58	24.76	25.12	34.87	17.28	64.25	30.96	1.11515e+07	3.64701e+06	7.43947e+06
Master Protein	A0A8I6YDQ5	Nucleoprotein TPR/MLP1 domain-containing protein OS=Hordeum vulgare subsp. vulgare OX=112509 PE=4 SV=1	21	37	64	37	2023	227.7	5.17	37	transport	nucleus		Pf07926	[GO:0005635]; GO:0031967; GO:0005634; GO:0012505; GO:0031975; GO:0043227; GO:0043229; GO:0043231; GO:0110165; GO:0043226; GO:0005622; GO:0005575 [GO:0006606]; GO:0006886; GO:0034504; GO:0051170; GO:0072594; GO:0015031; GO:0046907; GO:0008104; GO:0033365; GO:0006913; GO:0045184; GO:0071702; GO:0071705; GO:0006810; GO:0051641; GO:0051649; GO:0070727; GO:0051169; GO:0051234; GO:0009987; GO:0051179; …							0	3.464	0.807	1.827	1.104	0.352	0.363	0.328	0.123	0.879076	0.052542	0.00325942	0.988445	0.761574	0.964462	0.361322	0.0849091	162.64	68.2	95.8	40.49	120.66	0.33	120.06	85.36	7.70925e+06	5.43028e+06	6.63651e+06
Master Protein	F2CUJ5	Small ribosomal subunit protein uS5c OS=Hordeum vulgare subsp. vulgare OX=112509 PE=2 SV=1	30	11	63	11	326	35.3	5.16	11	protein metabolism;other metabolic processes	translational apparatus	nucleic acid binding activity;other molecular function	Pf00333, Pf03719	[GO:0003729]; GO:0003723; GO:0003676; GO:0097159; GO:0005488; GO:0003674 [GO:0003735]; GO:0005198; GO:0003674 [GO:0006412]; GO:0009059; GO:0019538; GO:0043043; GO:0010467; GO:0043170; GO:0044249; GO:1901576; GO:0044238; GO:1901564; GO:0006518; GO:0043604; GO:1901566; GO:0071704; GO:0009058; GO:0044237; GO:0008152; GO:0006807; GO:0043603; GO:0044271; GO:0009987; GO:0008150; GO:0034641 [GO:0015935]…							0	3.251	1.718	0.384	0.808	1.132	0.39	3.653	1.08	0.798756	0.755724	0.999897	0.64585	0.862294	0.981463	0.959398	0.966935	30.68	33.45	24.43	25.19	15	18.61	32.63	42.72	7.68921e+06	2.20231e+06	3.82724e+06
Master Protein	F2CTY9	Polyadenylate-binding protein (Fragment) OS=Hordeum vulgare subsp. vulgare OX=112509 PE=2 SV=1	29	17	63	17	746	81.3	9.42	17		other cell component	nucleic acid binding activity	Pf00076, Pf00658	[GO:0003723]; GO:0003676; GO:0097159; GO:0005488; GO:0003674 [GO:0005737]; GO:0110165; GO:0005622; GO:0005575							0	0.331	1.192	2.434	0.849	1.209	1.934	4.874	0.607	3.45647e-05	0.916846	0.00713514	0.731563	0.900371	0.482197	0.937851	0.961115	0	29.3	0	46.57	36.14	0	41.72	39.09	1.73369e+06	215138	1.58633e+06
Master Protein	F2CXI5	Dolichyl-diphosphooligosaccharide--protein glycosyltransferase 48 kDa subunit OS=Hordeum vulgare subsp. vulgare OX=112509 PE=2 SV=1	29	13	63	13	438	48	6.21	13	cell organization and biogenesis;protein metabolism;other metabolic processes;other biological processes	other membranes;ER/Golgi		Pf03345	[GO:0008250]; GO:0098796; GO:0140534; GO:1990234; GO:0005789; GO:0032991; GO:0016020; GO:0005783; GO:1902494; GO:0031090; GO:0042175; GO:0098827; GO:0005575; GO:0110165; GO:0043231; GO:0005737; GO:0012505; GO:0043227; GO:0031984; GO:0043229; GO:0005622; GO:0043226 [GO:0009664]; GO:0071555; GO:0071669; GO:0045229; GO:0071554; GO:0016043; GO:0009987; GO:0071840; GO:0008150 [GO:0009826]; GO:0000902;…							0	2.21	1.426	0.517	0.917	0.378	0.318	1.239	0.394	0.522038	0.975524	0.854331	0.858062	0.82801	0.909536	0.779319	0.780319	89.35	39.68	122.21	21.8	41.81	118.15	33.51	38.32	2.03979e+06	332568	1.57491e+06
Master Protein	F2CTM6	Predicted protein OS=Hordeum vulgare subsp. vulgare OX=112509 PE=2 SV=1	32	25	63	25	928	100.6	6.99	25			other molecular function	Pf00004, Pf02861, Pf07724, Pf10431, Pf17871	[GO:0005524]; GO:0032559; GO:0035639; GO:0030554; GO:0032555; GO:0043168; GO:1901265; GO:1901363; GO:0017076; GO:0032553; GO:0043167; GO:0097159; GO:0036094; GO:0000166; GO:0097367; GO:0005488; GO:0003674 [GO:0016887]; GO:0017111; GO:0140657; GO:0016462; GO:0003674; GO:0016818; GO:0016817; GO:0016787; GO:0003824							0	0.699	0.947	0.753	0.454	1.497	1.274	6.079	0.489	0.00157814	0.460195	0.345613	0.00802715	0.917234	0.657846	0.877632	0.889188	343.13	55.76	0	24.26	75.51	0	53.07	38.27	2.02168e+06	794342	1.25455e+06
Master Protein	A0A218LNB6	Cytochrome b559 subunit alpha OS=Hordeum vulgare OX=4513 GN=psbE PE=3 SV=1	48	5	63	5	83	9.4	4.78	5	other metabolic processes	other membranes	other molecular function	Pf00283, Pf00284	[GO:0005506]; GO:0046914; GO:0046872; GO:0043169; GO:0043167; GO:0036094; GO:0005488; GO:0003674 [GO:0009055]; GO:0003674 [GO:0009535]; GO:0031968; GO:0055035; GO:0009534; GO:0019867; GO:0098588; GO:0031967; GO:0042170; GO:0042651; GO:0031976; GO:0009507; GO:0016020; GO:0031090; GO:0031975; GO:0043227; GO:0043229; GO:0009526; GO:0034357; GO:0009579; GO:0009536; GO:0110165; GO:0043226; GO:0005622;…		psbE	A0A218LNB6				0	7.078	1.24	0.213	1.328	2.863	0.687	17.518	0.689	0.369982	0.921699	0.43485	0.967416	0.966364	0.875709	0.836133	0.973519	45.31	36.5	32.39	17.39	38.75	120.39	13.71	36.25	4.73169e+07	9.64227e+06	2.53514e+07
Master Protein	F2CZD4	Predicted protein OS=Hordeum vulgare subsp. vulgare OX=112509 PE=2 SV=1	25	15	63	15	811	82.7	7.25	15	protein metabolism		other molecular function	Pf00082, Pf02225, Pf05922, Pf17766	[GO:0004252]; GO:0004175; GO:0008236; GO:0008233; GO:0017171; GO:0016787; GO:0140096; GO:0003824; GO:0003674 [GO:0006508]; GO:0019538; GO:0043170; GO:0044238; GO:1901564; GO:0071704; GO:0008152; GO:0006807; GO:0008150							0	8.755	1.911	0.555	1.972	0.46	0.129	0.359	0.21	0.201807	0.511452	0.938786	0.482927	0.800016	0.577367	0.379882	0.342012	61.59	38.69	89.52	21.74	34.52	81.68	21.45	27.78	3.05944e+06	120503	1.12264e+06
Master Protein	A0A8I6WJJ4	glutathione transferase OS=Hordeum vulgare subsp. vulgare OX=112509 PE=3 SV=1	50	12	63	12	260	29.5	8.1	12	other biological processes			Pf00043, Pf02798	[GO:0042221]; GO:0050896; GO:0008150							0	5.203	1.202	0.48	1.837	3.619	0.362	6.079	0.48	0.77304	0.893216	0.829467	0.422341	0.996294	0.962978	0.999769	0.884843	45.84	40.21	32.5	24.54	34.85	60.95	57	30.82	8.06418e+06	1.83249e+06	7.4779e+06
Master Protein	A0A8I7BC59	tripeptidyl-peptidase II OS=Hordeum vulgare subsp. vulgare OX=112509 PE=3 SV=1	22	26	63	26	1358	148.8	6.65	26	protein metabolism		other molecular function	Pf00082, Pf12580, Pf21223, Pf21316	[GO:0004177]; GO:0008238; GO:0008233; GO:0016787; GO:0140096; GO:0003824; GO:0003674 [GO:0004252]; GO:0004175; GO:0008236; GO:0008233; GO:0017171; GO:0016787; GO:0140096; GO:0003824; GO:0003674 [GO:0006508]; GO:0019538; GO:0043170; GO:0044238; GO:1901564; GO:0071704; GO:0008152; GO:0006807; GO:0008150 [GO:0008240]; GO:0070008; GO:0008236; GO:0008238; GO:0008233; GO:0017171; GO:0016787; GO:0140096…							0	3.018	1.282	0.548	1.455	8.581	2.049	4.096	0.945	0.716505	0.961584	0.709619	0.888889	0.874528	0.477575	0.994941	0.981709	26.23	32.93	62.71	20.33	34.85	57.1	73.29	55.9	4.42236e+06	1.21679e+06	2.63224e+06
Master Protein	A0A8I6Y690	Mitochondrial uncoupling protein 1 OS=Hordeum vulgare subsp. vulgare OX=112509 PE=3 SV=1	37	14	63	14	400	42.8	9.41	14	transport	other membranes;mitochondrion		Pf00153	[GO:0006839]; GO:0006810; GO:0051234; GO:0051179; GO:0008150 [GO:0015711]; GO:0071702; GO:0006810; GO:0051234; GO:0051179; GO:0008150 [GO:0015748]; GO:0071702; GO:0006810; GO:0051234; GO:0051179; GO:0008150 [GO:0031966]; GO:0031090; GO:0005740; GO:0016020; GO:0043227; GO:0031967; GO:0005739; GO:0110165; GO:0043226; GO:0031975; GO:0043229; GO:0043231; GO:0005737; GO:0005575; GO:0005622 [GO:0055085…							0	5.564	1.225	0.238	0.98	0.168	0.068	0.784	0.288	0.696173	0.938027	0.566988	0.934575	0.532638	0.334848	0.637727	0.570627	65.17	32.42	81.94	29.07	66.33	81.89	35.47	18.65	1.9608e+06	140413	2.03593e+06
Master Protein Candidate	A0A8I6X9X5	Polyadenylate-binding protein OS=Hordeum vulgare subsp. vulgare OX=112509 PE=3 SV=1	33	17	63	17	659	72	8.81	17		other cell component	nucleic acid binding activity	Pf00076, Pf00658	[GO:0003723]; GO:0003676; GO:0097159; GO:0005488; GO:0003674 [GO:0005737]; GO:0110165; GO:0005622; GO:0005575							0	0.331	1.192	2.434	0.849	1.209	1.934	4.874	0.607	3.45647e-05	0.916846	0.00713514	0.731563	0.900371	0.482197	0.937851	0.961115	0	29.3	0	46.57	36.14	0	41.72	39.09	1.73369e+06	215138	1.58633e+06
Master Protein	F2D807	D-3-phosphoglycerate dehydrogenase OS=Hordeum vulgare subsp. vulgare OX=112509 PE=2 SV=1	18	14	63	14	617	63.9	6.86	14	other metabolic processes		other molecular function	Pf00389, Pf01842, Pf02826, Pf19304	[GO:0004617]; GO:0016616; GO:0016614; GO:0016491; GO:0003824; GO:0003674 [GO:0006564]; GO:0006563; GO:0009070; GO:0009069; GO:0170034; GO:0170038; GO:0170033; GO:0170039; GO:0008652; GO:1901607; GO:0046394; GO:1901566; GO:1901605; GO:0006520; GO:0019752; GO:1901564; GO:0016053; GO:1901576; GO:0044238; GO:0071704; GO:0043436; GO:0006807; GO:0006082; GO:0044249; GO:0044283; GO:0009058; GO:0008152; …							0	4.646	2.161	0.47	1.518	15.325	1.516	45.434	1.287	0.899605	0.168748	0.849632	0.810081	0.847653	0.585223	0.633807	0.934079	84.69	44.29	94.62	13.62	32.36	76.75	60.05	24.15	1.59457e+07	2.97469e+06	8.90863e+06
Master Protein	F2D8H2	Cysteine synthase OS=Hordeum vulgare subsp. vulgare OX=112509 PE=2 SV=1	43	14	63	14	389	40.9	6.4	14	other metabolic processes		other molecular function	Pf00291	[GO:0004124]; GO:0016765; GO:0019344; GO:0016740; GO:0000097; GO:0006534; GO:0009070; GO:0003824; GO:0000096; GO:0044272; GO:0046394; GO:1901566; GO:1901605; GO:0009069; GO:0170034; GO:0170038; GO:0003674; GO:0006790; GO:0019752; GO:1901564; GO:0044249; GO:0016053; GO:1901576; GO:0006520; GO:0170033; GO:0170039; GO:0008652; GO:1901607; GO:0044237; GO:0043436; GO:0006807; GO:0071704; GO:0009058; G…							0	5.062	1.56	0.452	1.352	24.644	1.529	49.24	1.217	0.799009	0.916846	0.883563	0.954863	0.819771	0.582299	0.611102	0.953209	35.21	23.24	38.25	22.78	22.54	38.26	98.42	15.61	1.77275e+07	3.53775e+06	1.17675e+07
Master Protein	A0A8I6XFS8	NADP-dependent oxidoreductase domain-containing protein OS=Hordeum vulgare subsp. vulgare OX=112509 PE=4 SV=1	51	20	62	20	405	45.5	8.38	20			other molecular function	Pf00248	[GO:0016491]; GO:0003824; GO:0003674							0	2.452	1.803	0.656	1.009	18.39	3.403	5.048	1.142	0.438015	0.646582	0.491418	0.967416	0.836098	0.231169	0.973614	0.961683	66.27	38.58	84.11	24.72	75.32	84.65	85.97	27.5	7.38299e+06	3.27196e+06	5.33596e+06
Master Protein	A0A8I6WQG9	phosphoenolpyruvate carboxylase OS=Hordeum vulgare subsp. vulgare OX=112509 PE=3 SV=1	31	23	62	23	1003	113.3	5.48	23	other metabolic processes	other cell component	other molecular function	Pf00311	[GO:0005737]; GO:0110165; GO:0005622; GO:0005575 [GO:0006099]; GO:0044238; GO:0009060; GO:0008152; GO:0045333; GO:0008150; GO:0015980; GO:0006091; GO:0044237; GO:0009987 [GO:0008964]; GO:0004611; GO:0016831; GO:0016830; GO:0016829; GO:0003824; GO:0003674 [GO:0015977]; GO:0071704; GO:0008152; GO:0008150							0	3.254	1.456	0.771	6.309	8.395	0.241	0.441	0.578	0.799696	0.971106	0.314303	3.38169e-08	0.910995	0.839884	0.446014	0.954426	472.72	30.96	87.13	49.9	30.24	85.38	546.59	23.28	2.94849e+07	4.98327e+07	4.24441e+07
Master Protein	F2DUH3	CCT-theta (Fragment) OS=Hordeum vulgare subsp. vulgare OX=112509 PE=2 SV=1	42	20	62	20	565	60.5	5.63	20	protein metabolism;other metabolic processes	other cell component	other molecular function	Pf00118	[GO:0005524]; GO:0032559; GO:0035639; GO:0030554; GO:0032555; GO:0043168; GO:1901265; GO:1901363; GO:0017076; GO:0032553; GO:0043167; GO:0097159; GO:0036094; GO:0000166; GO:0097367; GO:0005488; GO:0003674 [GO:0005737]; GO:0110165; GO:0005622; GO:0005575 [GO:0016887]; GO:0017111; GO:0140657; GO:0016462; GO:0003674; GO:0016818; GO:0016817; GO:0016787; GO:0003824 [GO:0051082]; GO:0005515; GO:0005488…							0	4.265	1.18	0.419	1.248	8.239	0.461	14.067	1.231	0.969442	0.863977	0.945546	0.987063	0.87729	0.997564	0.879514	0.95228	62.41	35.93	44.51	27.65	35.34	53.27	125.64	41.35	5.39286e+06	794859	5.8586e+06
Master Protein Candidate	A0A8I6XJD4	CCT-theta OS=Hordeum vulgare subsp. vulgare OX=112509 PE=3 SV=1	44	20	62	20	540	57.9	5.55	20	protein metabolism;other metabolic processes	other cell component	other molecular function	Pf00118	[GO:0005524]; GO:0032559; GO:0035639; GO:0030554; GO:0032555; GO:0043168; GO:1901265; GO:1901363; GO:0017076; GO:0032553; GO:0043167; GO:0097159; GO:0036094; GO:0000166; GO:0097367; GO:0005488; GO:0003674 [GO:0005737]; GO:0110165; GO:0005622; GO:0005575 [GO:0016887]; GO:0017111; GO:0140657; GO:0016462; GO:0003674; GO:0016818; GO:0016817; GO:0016787; GO:0003824 [GO:0051082]; GO:0005515; GO:0005488…							0	4.265	1.18	0.419	1.248	8.239	0.461	14.067	1.231	0.969442	0.863977	0.945546	0.987063	0.87729	0.997564	0.879514	0.95228	62.41	35.93	44.51	27.65	35.34	53.27	125.64	41.35	5.39286e+06	794859	5.8586e+06
Master Protein	A0A8I6YF43	Calcium-transporting ATPase OS=Hordeum vulgare subsp. vulgare OX=112509 PE=3 SV=1	21	21	62	21	1036	113.3	5.74	21	transport	other membranes	transporter activity;other molecular function	Pf00122, Pf00689, Pf00690, Pf00702, Pf12515, Pf13246	[GO:0005388]; GO:0015085; GO:0015662; GO:0019829; GO:0046873; GO:0070588; GO:0140358; GO:0008324; GO:0022853; GO:0042626; GO:0022890; GO:0030001; GO:0006816; GO:0098655; GO:0098662; GO:0015075; GO:0022804; GO:0015399; GO:0140657; GO:0015318; GO:0006812; GO:0034220; GO:0098660; GO:0022857; GO:0003674; GO:0006811; GO:0055085; GO:0005215; GO:0006810; GO:0009987; GO:0051234; GO:0008150; GO:0051179 [G…							0	2.042	1.162	0.815	1.101	0.168	0.201	0.689	0.216	0.637149	0.907023	0.600885	0.988445	0.738189	0.757195	0.702658	0.361732	63.31	49.3	55.72	16.74	35.35	101.77	32.5	33.69	1.08147e+06	347052	893717
Master Protein	Q8W011	Beta-D-xylosidase OS=Hordeum vulgare OX=4513 PE=2 SV=1	29	19	62	19	777	83.5	6.83	19	other metabolic processes	non-structural extracellular	other molecular function	Pf00933, Pf01915, Pf14310	[GO:0005576]; GO:0110165; GO:0005575 [GO:0009044]; GO:0097599; GO:0004553; GO:0016798; GO:0016787; GO:0003824; GO:0003674 [GO:0045493]; GO:0045491; GO:2000895; GO:0010410; GO:0044347; GO:0010383; GO:0000272; GO:0016998; GO:0005976; GO:0044036; GO:0009057; GO:0016052; GO:0005975; GO:0043170; GO:0071554; GO:1901575; GO:0044238; GO:0071704; GO:0009987; GO:0009056; GO:0008152; GO:0008150							0	1.138	1.498	0.244	0.815	0.302	0.106	0.053	0.078	0.210253	0.944482	0.568665	0.619324	0.80503	0.444322	0.0502818	0.0157054	308.89	24.09	11.39	28.63	39.72	69.85	24.91	56.3	884969	205689	592586
Master Protein	A0A8I6WRC9	Coatomer subunit beta OS=Hordeum vulgare subsp. vulgare OX=112509 PE=4 SV=1	31	21	62	21	950	105.3	5.77	21	transport	other membranes;ER/Golgi	other molecular function	Pf01602, Pf07718, Pf14806	[GO:0000139]; GO:0098588; GO:0005794; GO:0031090; GO:0043231; GO:0005737; GO:0012505; GO:0016020; GO:0043227; GO:0043229; GO:0110165; GO:0005622; GO:0043226; GO:0005575 [GO:0005198]; GO:0003674 [GO:0006886]; GO:0015031; GO:0046907; GO:0008104; GO:0045184; GO:0071702; GO:0071705; GO:0006810; GO:0051641; GO:0051649; GO:0070727; GO:0051234; GO:0009987; GO:0051179; GO:0033036; GO:0008150 [GO:0016192]…							0	1.619	1.185	1.253	1.289	1.991	1.438	6.457	0.747	0.0897992	0.889849	0.0427911	0.986624	0.973891	0.599359	0.937851	0.983763	38.66	52.11	65.99	18.56	51.03	55.53	33.67	27.37	4.11455e+06	734661	3.11462e+06
Master Protein	F2CZP9	beta-fructofuranosidase OS=Hordeum vulgare subsp. vulgare OX=112509 PE=2 SV=1	32	15	62	15	582	64.7	8.27	15	other metabolic processes		other molecular function	Pf00251, Pf08244	[GO:0004553]; GO:0016798; GO:0016787; GO:0003824; GO:0003674 [GO:0005975]; GO:0044238; GO:0071704; GO:0008152; GO:0008150							0	9.618	1.852	0.544	2.802	0.843	0.197	1.219	0.316	0.100144	0.573035	0.781493	0.0190208	0.844653	0.769889	0.730404	0.643184	5.61	14.76	23.01	22.57	15.56	6.17	37.44	40.19	7.0891e+06	618299	4.14099e+06
Master Protein	F2D5K9	Predicted protein OS=Hordeum vulgare subsp. vulgare OX=112509 PE=2 SV=1	32	11	61	11	369	39.5	7.71	11			other molecular function	Pf00657	[GO:0016788]; GO:0016787; GO:0003824; GO:0003674							0	8.106	3.18	0.762	2.265	1.249	0.308	0.686	0.34	0.222208	0.000266848	0.324967	0.114946	0.873407	0.91274	0.576049	0.690441	78.93	64.97	74.38	7.95	35.29	81.47	18.94	24.95	1.97079e+07	2.13099e+06	8.9925e+06
Master Protein	Q94C01	magnesium chelatase OS=Hordeum vulgare subsp. vulgare OX=112509 GN=Xantha-f PE=3 SV=1	23	26	61	26	1381	152.8	6.28	26	other metabolic processes		other molecular function	Pf02514, Pf11965	[GO:0005524]; GO:0032559; GO:0035639; GO:0030554; GO:0032555; GO:0043168; GO:1901265; GO:1901363; GO:0017076; GO:0032553; GO:0043167; GO:0097159; GO:0036094; GO:0000166; GO:0097367; GO:0005488; GO:0003674 [GO:0015979]; GO:0044237; GO:0008152; GO:0009987; GO:0008150 [GO:0015995]; GO:0006779; GO:0015994; GO:0046148; GO:0006778; GO:0033014; GO:0042440; GO:0033013; GO:0018130; GO:0019438; GO:0044271;…		Xantha-f	Q94C01				0	4.536	1.419	0.301	6.178	2.119	0.321	4.473	0.944	0.932837	0.984952	0.731195	1.71808e-07	0.944228	0.865224	0.986452	0.981709	67.25	20.18	165.34	33.38	50.7	75.63	44.37	35.69	4.80998e+06	291940	2.94657e+06
Master Protein Candidate	A0A8I6X2K2	magnesium chelatase OS=Hordeum vulgare subsp. vulgare OX=112509 PE=3 SV=1	23	26	61	26	1376	152.2	6.15	26	other metabolic processes		other molecular function	Pf02514, Pf11965	[GO:0005524]; GO:0032559; GO:0035639; GO:0030554; GO:0032555; GO:0043168; GO:1901265; GO:1901363; GO:0017076; GO:0032553; GO:0043167; GO:0097159; GO:0036094; GO:0000166; GO:0097367; GO:0005488; GO:0003674 [GO:0015979]; GO:0044237; GO:0008152; GO:0009987; GO:0008150 [GO:0015995]; GO:0006779; GO:0015994; GO:0046148; GO:0006778; GO:0033014; GO:0042440; GO:0033013; GO:0018130; GO:0019438; GO:0044271;…							0	4.536	1.419	0.301	6.178	2.119	0.321	4.473	0.944	0.932837	0.984952	0.731195	1.71808e-07	0.944228	0.865224	0.986452	0.981709	67.25	20.18	165.34	33.38	50.7	75.63	44.37	35.69	4.80998e+06	291940	2.94657e+06
Master Protein	A0A8I6WPZ6	valine--tRNA ligase OS=Hordeum vulgare subsp. vulgare OX=112509 PE=3 SV=1	19	21	61	21	1059	120.2	6.74	21	protein metabolism;RNA metabolism OR transcription;other metabolic processes;developmental processes		other molecular function	Pf00133, Pf08264	[GO:0002161]; GO:0052689; GO:0140101; GO:0106074; GO:0016788; GO:0140098; GO:0006399; GO:0006450; GO:0016787; GO:0140640; GO:0034660; GO:0065008; GO:0003824; GO:0016070; GO:0065007; GO:0003674; GO:0090304; GO:0008150; GO:0006139; GO:0043170; GO:0006725; GO:0034641; GO:0044238; GO:0046483; GO:1901360; GO:0071704; GO:0044237; GO:0006807; GO:0008152; GO:0009987 [GO:0004832]; GO:0004812; GO:0016875; …							0	1.226	1.271	1.414	1.265	0.692	0.569	2.016	0.469	0.0365354	0.96907	0.0651439	0.987063	0.860994	0.931458	0.871849	0.875246	55.1	39.71	76.74	30.82	53.61	83.66	34.61	26.56	2.37906e+06	859566	1.52108e+06
Master Protein	F2CZW6	Predicted protein (Fragment) OS=Hordeum vulgare subsp. vulgare OX=112509 PE=2 SV=1	45	14	61	14	265	28.9	9.91	14	other metabolic processes;transport	other membranes	transporter activity	Pf00213	[GO:0016020]; GO:0110165; GO:0005575 [GO:0046933]; GO:0015252; GO:0016874; GO:0015986; GO:0005261; GO:0015078; GO:0003824; GO:0006754; GO:0005216; GO:0008324; GO:0022890; GO:1902600; GO:0003674; GO:0009152; GO:0009206; GO:0046034; GO:0015075; GO:0015267; GO:0098655; GO:0015318; GO:0098662; GO:0006164; GO:0009150; GO:0009260; GO:0009145; GO:0009201; GO:0009205; GO:0022857; GO:0034220; GO:0022803; …							0	3.874	1.165	0.233	1.07	2.099	0.483	5.74	0.722	0.96918	0.838865	0.542782	0.986624	0.934693	0.979402	0.988199	0.978911	51.11	28.32	51.95	45.45	28.57	56.92	56.78	18.08	1.14355e+07	2.44444e+06	1.00566e+07
Master Protein	A0A8I6WY40	Plastid lipid-associated protein/fibrillin conserved domain-containing protein OS=Hordeum vulgare subsp. vulgare OX=112509 PE=4 SV=1	36	13	61	13	342	37.4	8.54	13				Pf04755								0	2.558	0.978	0.479	1.139	16.015	2.482	51.807	1.005	0.49558	0.396895	0.831952	0.990567	0.846103	0.37232	0.595812	0.973519	77.08	25.68	79.41	11.08	30.1	75.85	7.25	42.38	1.12704e+07	3.64292e+06	1.0478e+07
Master Protein	F2CYX9	phosphoenolpyruvate carboxylase OS=Hordeum vulgare subsp. vulgare OX=112509 PE=2 SV=1	30	23	61	23	966	109.5	6.02	23	other metabolic processes	other cell component	other molecular function	Pf00311	[GO:0005737]; GO:0110165; GO:0005622; GO:0005575 [GO:0006099]; GO:0044238; GO:0009060; GO:0008152; GO:0045333; GO:0008150; GO:0015980; GO:0006091; GO:0044237; GO:0009987 [GO:0008964]; GO:0004611; GO:0016831; GO:0016830; GO:0016829; GO:0003824; GO:0003674 [GO:0015977]; GO:0071704; GO:0008152; GO:0008150							0	6.484	1.219	0.555	1.499	8.43	0.598	8.784	1.627	0.486905	0.913454	0.685883	0.826025	0.908292	0.918324	0.955437	0.819303	34.65	28.08	114.74	17.61	31.71	40.87	146.54	34.17	7.02248e+06	950801	5.53352e+06
Master Protein Candidate	A1C0L3	UCW116, putative lipase OS=Hordeum vulgare subsp. vulgare OX=112509 GN=UCW116 PE=3 SV=1	33	11	61	11	362	38.8	7.49	11			other molecular function	Pf00657	[GO:0016788]; GO:0016787; GO:0003824; GO:0003674		UCW116	A1C0L3				0	8.106	3.18	0.762	2.265	1.249	0.308	0.686	0.34	0.222208	0.000266848	0.324967	0.114946	0.873407	0.91274	0.576049	0.690441	78.93	64.97	74.38	7.95	35.29	81.47	18.94	24.95	1.97079e+07	2.13099e+06	8.9925e+06
Master Protein	F2CR92	Predicted protein OS=Hordeum vulgare subsp. vulgare OX=112509 PE=2 SV=1	49	13	61	13	286	32.3	9.09	13	cell organization and biogenesis;other metabolic processes;transport			Pf11264	[GO:0010027]; GO:0009668; GO:0061024; GO:0009657; GO:0016043; GO:0006996; GO:0071840; GO:0009987; GO:0008150 [GO:0010207]; GO:0065003; GO:0019684; GO:0022607; GO:0043933; GO:0006091; GO:0015979; GO:0016043; GO:0044085; GO:0044237; GO:0071840; GO:0008152; GO:0009987; GO:0008150 [GO:0045037]; GO:0071806; GO:0072596; GO:0015031; GO:0055085; GO:0072594; GO:0072598; GO:0045184; GO:0071702; GO:0071705;…							0	4.867	1.431	0.345	1.262	8.534	1.179	17.171	0.831	0.849573	0.982501	0.936132	0.986624	0.909388	0.685489	0.838514	0.998503	32.73	22.25	48.83	17.65	10.71	55.95	31.63	15.48	1.31588e+07	2.48116e+06	1.02019e+07
Master Protein	A0A8I6Y3K7	Glutathione reductase OS=Hordeum vulgare subsp. vulgare OX=112509 PE=3 SV=1	45	21	61	21	550	59.2	7.77	21	other metabolic processes;other biological processes		other molecular function	Pf02852, Pf07992	[GO:0004362]; GO:0015038; GO:0016209; GO:0016668; GO:0015036; GO:0003674; GO:0098869; GO:0016667; GO:1990748; GO:0016491; GO:0009987; GO:0098754; GO:0097237; GO:0003824; GO:0008150; GO:0009636; GO:0070887; GO:0042221; GO:0051716; GO:0050896 [GO:0006749]; GO:0006518; GO:0006575; GO:0006790; GO:0043603; GO:1901564; GO:0044237; GO:0006807; GO:0071704; GO:0008152; GO:0009987; GO:0008150 [GO:0045454];…							0	3.439	1.323	0.354	0.856	18.602	3.027	13.013	3.093	0.868125	0.971106	0.947938	0.754459	0.843871	0.30477	0.890489	0.39018	62.28	36.49	99.07	24.98	72.73	89.64	49.22	35.71	8.68009e+06	1.94302e+06	6.92086e+06
Master Protein	A0A8I6WPB7	Fungal lipase-like domain-containing protein OS=Hordeum vulgare subsp. vulgare OX=112509 PE=4 SV=1	30	16	61	16	524	57.2	6.99	16	other metabolic processes	other membranes	other molecular function	Pf01764	[GO:0004806]; GO:0016298; GO:0052689; GO:0016788; GO:0016787; GO:0003824; GO:0003674 [GO:0006629]; GO:0044238; GO:0071704; GO:0008152; GO:0008150 [GO:0016020]; GO:0110165; GO:0005575							0	8.851	1.325	0.332	2.315	0.672	0.133	1.557	0.319	0.157188	0.974216	0.885672	0.129571	0.82801	0.631858	0.77588	0.649413	82.43	32.62	53.17	16.96	34.29	13.21	75.31	28.41	5.09822e+06	445417	3.74009e+06
Master Protein	A0A8I6XBR3	Uncharacterized protein OS=Hordeum vulgare subsp. vulgare OX=112509 PE=4 SV=1	38	14	61	14	419	46.4	6.21	14			other molecular function	Pf02458	[GO:0016747]; GO:0016746; GO:0016740; GO:0003824; GO:0003674							0	3.973	1.793	0.505	1.427	25.132	0.575	40.171	1.054	0.984348	0.657746	0.782184	0.896449	0.819595	0.927529	0.577328	0.971786	106.21	23.08	78.09	33.41	0.39	91.69	0	39.81	8.285e+06	1.43771e+06	4.07748e+06
Master Protein	A0A8I7B2Y6	non-specific serine/threonine protein kinase OS=Hordeum vulgare subsp. vulgare OX=112509 PE=3 SV=1	31	20	61	20	895	100	8.05	20	other metabolic processes;signal transduction		kinase activity;other molecular function	Pf00069, Pf13426	[GO:0004672]; GO:0016301; GO:0016773; GO:0140096; GO:0016772; GO:0003824; GO:0016740; GO:0003674 [GO:0005524]; GO:0032559; GO:0035639; GO:0030554; GO:0032555; GO:0043168; GO:1901265; GO:1901363; GO:0017076; GO:0032553; GO:0043167; GO:0097159; GO:0036094; GO:0000166; GO:0097367; GO:0005488; GO:0003674 [GO:0009882]; GO:0009881; GO:0009785; GO:0038023; GO:0030522; GO:0071483; GO:0060089; GO:0007165;…							0	1.614	1	0.481	1.004	0.343	0.282	1.222	0.414	0.0922025	0.537266	0.80583	0.946163	0.769051	0.873329	0.758601	0.794641	106.5	70.62	75.94	15.66	67.47	73.7	42.42	36.74	3.62461e+06	1.21147e+06	2.88009e+06
Master Protein	C3W8K8	Glucose-1-phosphate adenylyltransferase OS=Hordeum vulgare subsp. vulgare OX=112509 GN=AGP-S1b PE=2 SV=1	49	17	60	17	514	56.3	6.86	17	other metabolic processes	other cell component	other molecular function	Pf00483	[GO:0005524]; GO:0032559; GO:0035639; GO:0030554; GO:0032555; GO:0043168; GO:1901265; GO:1901363; GO:0017076; GO:0032553; GO:0043167; GO:0097159; GO:0036094; GO:0000166; GO:0097367; GO:0005488; GO:0003674 [GO:0005978]; GO:0005977; GO:0009250; GO:0006112; GO:0044042; GO:0000271; GO:0015980; GO:0005976; GO:0009059; GO:0016051; GO:0006091; GO:0005975; GO:0043170; GO:0044249; GO:1901576; GO:0044237; …		AGP-S1b	C3W8K8	HORVU			0	2.928	1.504	0.301	1.052	12.868	0.893	5.612	1.551	0.680673	0.944482	0.817825	0.977769	0.864568	0.78775	0.986452	0.846065	73.06	57.22	79.49	55.77	54.18	66.8	444.88	22.84	8.61798e+06	2.14366e+06	5.90063e+06
Master Protein Candidate	F2EG68	UDP-glucose 6-dehydrogenase OS=Hordeum vulgare subsp. vulgare OX=112509 PE=2 SV=1	39	17	60	17	480	52.6	6.37	17	other metabolic processes		other molecular function	Pf00984, Pf03720, Pf03721	[GO:0003979]; GO:0016616; GO:0016614; GO:0016491; GO:0003824; GO:0003674 [GO:0006065]; GO:0009226; GO:0046394; GO:0046398; GO:0009225; GO:0034654; GO:1901137; GO:0016053; GO:0019752; GO:0006793; GO:0055086; GO:1901135; GO:0006139; GO:0018130; GO:0019438; GO:0044271; GO:1901362; GO:1901576; GO:0006082; GO:0044249; GO:0044283; GO:0043436; GO:0044237; GO:0044281; GO:0071704; GO:0006725; GO:0034641; …							0	3.976	1.28	0.687	2.243	9.052	0.348	11.919	0.64	0.984348	0.947646	0.437691	0.124242	0.903091	0.950911	0.908617	0.965868	26.72	21.44	61.37	32.4	9	78.41	62.19	27.53	1.51097e+07	3.77498e+06	1.10406e+07
Master Protein Candidate	F2DS88	glutathione dehydrogenase (ascorbate) OS=Hordeum vulgare subsp. vulgare OX=112509 PE=2 SV=1	49	14	60	14	263	28.9	7.85	14	other metabolic processes;developmental processes;other biological processes	other cell component	other molecular function	Pf13409, Pf13410	[GO:0004364]; GO:0016765; GO:0016740; GO:0003824; GO:0003674 [GO:0009507]; GO:0009536; GO:0043231; GO:0005737; GO:0043227; GO:0043229; GO:0110165; GO:0005622; GO:0043226; GO:0005575 [GO:0033355]; GO:0006749; GO:0019852; GO:0042744; GO:0006518; GO:0006575; GO:0006790; GO:0005996; GO:0006767; GO:0019752; GO:1901334; GO:0042743; GO:0044248; GO:0043603; GO:1901564; GO:0044237; GO:0005975; GO:0044281;…							0	3.185	1.85	0.606	1.188	23.068	1.907	24.885	1.169	0.778853	0.576387	0.584184	0.988445	0.824875	0.471734	0.77213	0.961069	38.53	22.87	33.27	19.83	73.47	40.21	0	44.49	1.20697e+07	2.516e+06	7.10572e+06
Master Protein	A0A8I6WGZ0	Xylose isomerase OS=Hordeum vulgare subsp. vulgare OX=112509 PE=3 SV=1	46	19	60	19	479	53.4	5.43	19	other metabolic processes		other molecular function		[GO:0009045]; GO:0016861; GO:0016860; GO:0016853; GO:0003824; GO:0003674 [GO:0042732]; GO:0019321; GO:0005996; GO:0005975; GO:0044281; GO:0044238; GO:0071704; GO:0008152; GO:0008150 [GO:0046872]; GO:0043169; GO:0043167; GO:0036094; GO:0005488; GO:0003674							0	2.808	1.296	0.413	1.21	22.88	3.535	10.111	1.32	0.627688	0.96198	0.951966	0.988445	0.80516	0.255107	0.935023	0.921376	53.12	29.95	94.03	27.48	19.49	13.02	16.63	29.94	5.97869e+06	1.97074e+06	4.35568e+06
Master Protein	F2CS35	Predicted protein OS=Hordeum vulgare subsp. vulgare OX=112509 PE=2 SV=1	26	11	60	11	385	41.1	7.11	11		other membranes		Pf11891	[GO:0031969]; GO:0042170; GO:0009941; GO:0031090; GO:0009526; GO:0009507; GO:0016020; GO:0043227; GO:0031967; GO:0009536; GO:0110165; GO:0043226; GO:0031975; GO:0043229; GO:0043231; GO:0005737; GO:0005575; GO:0005622							0	3.129	1.044	0.442	1.315	2.614	1.276	7.821	0.676	0.759279	0.592993	0.902012	0.967942	0.956459	0.656898	0.969223	0.973519	38.05	51.49	29.8	16.59	12.33	71.33	44.23	37.45	8.40614e+06	2.775e+06	6.89342e+06
Master Protein	F2DPI6	glutathione dehydrogenase (ascorbate) OS=Hordeum vulgare subsp. vulgare OX=112509 PE=2 SV=1	49	14	60	14	263	28.9	7.85	14	other metabolic processes;other biological processes		other molecular function	Pf13409, Pf13410	[GO:0004364]; GO:0016765; GO:0016740; GO:0003824; GO:0003674 [GO:0033355]; GO:0006749; GO:0019852; GO:0042744; GO:0006518; GO:0006575; GO:0006790; GO:0005996; GO:0006767; GO:0019752; GO:1901334; GO:0042743; GO:0044248; GO:0043603; GO:1901564; GO:0044237; GO:0005975; GO:0044281; GO:0006766; GO:0043436; GO:0046483; GO:1901360; GO:0072593; GO:0009056; GO:0006807; GO:0071704; GO:0008152; GO:0009987; …							0	3.185	1.85	0.606	1.188	23.068	1.907	24.885	1.169	0.778853	0.576387	0.584184	0.988445	0.824875	0.471734	0.77213	0.961069	38.53	22.87	33.27	19.83	73.47	40.21	0	44.49	1.20697e+07	2.516e+06	7.10572e+06
Master Protein Candidate	P55238	Glucose-1-phosphate adenylyltransferase small subunit, chloroplastic/amyloplastic OS=Hordeum vulgare OX=4513 PE=2 SV=1	49	17	60	17	513	56	6.55	17	other metabolic processes	other cell component	other molecular function	Pf00483	[GO:0005524]; GO:0032559; GO:0035639; GO:0030554; GO:0032555; GO:0043168; GO:1901265; GO:1901363; GO:0017076; GO:0032553; GO:0043167; GO:0097159; GO:0036094; GO:0000166; GO:0097367; GO:0005488; GO:0003674 [GO:0005978]; GO:0005977; GO:0009250; GO:0006112; GO:0044042; GO:0000271; GO:0015980; GO:0005976; GO:0009059; GO:0016051; GO:0006091; GO:0005975; GO:0043170; GO:0044249; GO:1901576; GO:0044237; …							0	2.928	1.504	0.301	1.052	12.868	0.893	5.612	1.551	0.680673	0.944482	0.817825	0.977769	0.864568	0.78775	0.986452	0.846065	73.06	57.22	79.49	55.77	54.18	66.8	444.88	22.84	8.61798e+06	2.14366e+06	5.90063e+06
Master Protein	A0A8I6WZ78	Fibronectin type III-like domain-containing protein OS=Hordeum vulgare subsp. vulgare OX=112509 PE=4 SV=1	20	15	60	15	868	91.8	7.83	15	other metabolic processes	non-structural extracellular	other molecular function	Pf00933, Pf01915, Pf14310	[GO:0005576]; GO:0110165; GO:0005575 [GO:0009044]; GO:0097599; GO:0004553; GO:0016798; GO:0016787; GO:0003824; GO:0003674 [GO:0045493]; GO:0045491; GO:2000895; GO:0010410; GO:0044347; GO:0010383; GO:0000272; GO:0016998; GO:0005976; GO:0044036; GO:0009057; GO:0016052; GO:0005975; GO:0043170; GO:0071554; GO:1901575; GO:0044238; GO:0071704; GO:0009987; GO:0009056; GO:0008152; GO:0008150							0	5.308	1.454	0.229	1.241	0.6	0.202	0.419	0.229	0.728305	0.962573	0.533298	0.988445	0.817409	0.78301	0.431594	0.399962	28.29	24.27	26.26	5.07	21.08	72.04	14	14.72	3.28129e+06	375985	2.19749e+06
Master Protein	Q9MBC2	Methionine S-methyltransferase OS=Hordeum vulgare OX=4513 GN=MMT1 PE=1 SV=1	19	19	60	19	1088	119.8	5.64	19	other metabolic processes	other cell component	other molecular function	Pf00155	[GO:0005737]; GO:0110165; GO:0005622; GO:0005575 [GO:0009058]; GO:0008152; GO:0008150 [GO:0030170]; GO:0043168; GO:0070279; GO:0043167; GO:0019842; GO:0097159; GO:1901363; GO:0036094; GO:0005488; GO:0003674 [GO:0030732]; GO:0008757; GO:0008168; GO:0016741; GO:0016740; GO:0003824; GO:0003674 [GO:0032259]; GO:0008152; GO:0008150		MMT1	Q9MBC2				0	4.527	1.364	0.362	1.41	11.489	0.999	4.531	1.026	0.924206	0.993048	0.968413	0.911448	0.847274	0.78828	0.999769	0.973519	58.15	28.61	56.07	17.22	99.36	63.39	52.77	29.38	5.37706e+06	1.04364e+06	3.57006e+06
Master Protein	F2D0E7	UDP-glucose 6-dehydrogenase OS=Hordeum vulgare subsp. vulgare OX=112509 PE=2 SV=1	39	17	60	17	480	52.6	6.37	17	other metabolic processes	nucleus	other molecular function	Pf00984, Pf03720, Pf03721	[GO:0003979]; GO:0016616; GO:0016614; GO:0016491; GO:0003824; GO:0003674 [GO:0005634]; GO:0043231; GO:0043227; GO:0043229; GO:0043226; GO:0005622; GO:0110165; GO:0005575 [GO:0006024]; GO:0006023; GO:0030203; GO:0006022; GO:0009059; GO:1901137; GO:1901566; GO:0043170; GO:1901135; GO:1901564; GO:0044249; GO:1901576; GO:0071704; GO:0006807; GO:0009058; GO:0044237; GO:0008152; GO:0009987; GO:0008150 …							0	3.976	1.28	0.687	2.243	9.052	0.348	11.919	0.64	0.984348	0.947646	0.437691	0.124242	0.903091	0.950911	0.908617	0.965868	26.72	21.44	61.37	32.4	9	78.41	62.19	27.53	1.51097e+07	3.77498e+06	1.10406e+07
Master Protein	A0A8I6WC09	MI domain-containing protein OS=Hordeum vulgare subsp. vulgare OX=112509 PE=3 SV=1	25	32	60	32	1868	203	7.71	32	protein metabolism;other metabolic processes		nucleic acid binding activity	Pf02847, Pf02854	[GO:0003723]; GO:0003676; GO:0097159; GO:0005488; GO:0003674 [GO:0003743]; GO:0008135; GO:0006413; GO:0090079; GO:0006412; GO:0044237; GO:0003676; GO:0045182; GO:0009059; GO:0019538; GO:0043043; GO:0010467; GO:0008152; GO:0009987; GO:0097159; GO:0003674; GO:0006417; GO:0043170; GO:0044249; GO:1901576; GO:0044238; GO:1901564; GO:0006518; GO:0043604; GO:1901566; GO:0008150; GO:0005488; GO:0010608; …							0	0.666	0.962		1.424	0.1	0.469	0.357	0.096	0.252152	0.81477		0.988445	0.547377	0.999688	0.595812	0.0354548	0	38.78		8.88	37.06	0	48.09	14.98	215857	29492.2	179515
Master Protein	Q8H1V3	Hypersensitive-induced reaction protein 1 OS=Hordeum vulgare subsp. vulgare OX=112509 GN=hir1 PE=2 SV=1	41	13	60	13	284	31.3	5.44	13				Pf01145			hir1	Q8H1V3; Q8H1W0	HORVU			0	3.017	1.534	0.816	1.636	4.347	0.56	8.168	0.29	0.718939	0.928957	0.258747	0.67315	0.988362	0.936334	0.964489	0.577263	30.38	25.24	33.24	25.11	31	35.11	36.33	20.66	7.35412e+06	2.53471e+06	6.00645e+06
Master Protein	F2CYJ8	protein-disulfide reductase OS=Hordeum vulgare subsp. vulgare OX=112509 PE=2 SV=1	28	17	59	17	577	63.5	4.92	17	other biological processes		other molecular function	Pf03107, Pf13905	[GO:0004791]; GO:0016209; GO:0047134; GO:0003674; GO:0098869; GO:0015035; GO:0016668; GO:1990748; GO:0015036; GO:0140096; GO:0016667; GO:0009987; GO:0098754; GO:0097237; GO:0003824; GO:0016491; GO:0008150; GO:0009636; GO:0070887; GO:0042221; GO:0051716; GO:0050896							0	3.084	1.41	0.286	0.483	10.746	1.469	20.774	1.96	0.738214	0.989845	0.769038	0.0176	0.880229	0.591688	0.809887	0.722288	38.69	27.16	82.47	20.75	47.39	64.18	138.13	22.24	8.14427e+06	2.00785e+06	5.91738e+06
Master Protein	A0A8I6YQW4	3-hydroxyacyl-CoA dehydrogenase OS=Hordeum vulgare subsp. vulgare OX=112509 PE=3 SV=1	25	16	59	16	726	78.7	9.13	16	other metabolic processes		other molecular function	Pf00378, Pf00725, Pf02737	[GO:0006635]; GO:0009062; GO:0019395; GO:0006631; GO:0044242; GO:0072329; GO:0034440; GO:0032787; GO:0044255; GO:0016042; GO:0044248; GO:0046395; GO:0030258; GO:0019752; GO:0006629; GO:0044237; GO:1901575; GO:0009056; GO:0016054; GO:0043436; GO:0044238; GO:0071704; GO:0008152; GO:0009987; GO:0006082; GO:0044282; GO:0008150; GO:0044281 [GO:0016616]; GO:0016614; GO:0016491; GO:0003824; GO:0003674 […							0	4.02	1.448	0.451	1.391	1.244	0.256	3.81	0.496	0.981958	0.96907	0.945546	0.925128	0.924341	0.858155	0.986758	0.895905	51.8	29.06	14.65	18.48	55.25	21.07	37.78	36.82	2.92532e+06	494098	1.93201e+06
Master Protein	F2D3R3	Predicted protein OS=Hordeum vulgare subsp. vulgare OX=112509 PE=2 SV=1	46	17	59	17	375	40.1	7.46	17		other cell component	nucleic acid binding activity	Pf04774, Pf09598	[GO:0003723]; GO:0003676; GO:0097159; GO:0005488; GO:0003674 [GO:0005737]; GO:0110165; GO:0005622; GO:0005575							0				0.716	0.041	0.064	0.055	0.061				0.574654	0.141261	0.308268	0.0473881	0.00552201				85.23	90.35	0	48.44	16.89	101535	40486.8	109921
Master Protein	F2CSW4	Proteasome subunit alpha type OS=Hordeum vulgare subsp. vulgare OX=112509 PE=2 SV=1	54	14	59	14	246	27.4	6.8	14	protein metabolism;other metabolic processes	nucleus;other cell component		Pf00227, Pf10584	[GO:0005634]; GO:0043231; GO:0043227; GO:0043229; GO:0043226; GO:0005622; GO:0110165; GO:0005575 [GO:0005737]; GO:0110165; GO:0005622; GO:0005575 [GO:0006511]; GO:0019941; GO:0043632; GO:0051603; GO:0009057; GO:0006508; GO:0030163; GO:0043170; GO:1901575; GO:0019538; GO:1901565; GO:0071704; GO:0009056; GO:0044238; GO:1901564; GO:0008152; GO:0006807; GO:0008150 [GO:0019773]; GO:0032991; GO:0005622…							0	3.736	1.246	0.237	0.975	11.536	1.33	5.808	1.244	0.942382	0.924118	0.562656	0.928413	0.858002	0.647951	0.991165	0.950522	42.45	28.7	50.84	10.5	24.57	57.48	131.93	26.12	6.74434e+06	1.47483e+06	5.49869e+06
Master Protein	F2CSE3	Predicted protein OS=Hordeum vulgare subsp. vulgare OX=112509 PE=2 SV=1	48	8	59	8	172	18.5	10.17	8	cell organization and biogenesis;protein metabolism;other metabolic processes	other membranes		Pf13326	[GO:0009523]; GO:0009521; GO:0098796; GO:0034357; GO:0032991; GO:0016020; GO:0009579; GO:0005575; GO:0110165; GO:0043232; GO:0043228; GO:0043229; GO:0043226; GO:0005622 [GO:0010206]; GO:0030091; GO:0009765; GO:0019538; GO:0006091; GO:0019684; GO:0043170; GO:0044238; GO:1901564; GO:0044237; GO:0015979; GO:0071704; GO:0008152; GO:0006807; GO:0009987; GO:0008150 [GO:0010207]; GO:0065003; GO:0019684;…							0	2.823	1.203	0.419	1.076	2.485	1.206	6.127	1.669	0.634634	0.893216	0.945546	0.98837	0.953036	0.678179	0.999769	0.799192	99.7	43.56	62.3	69.98	86.77	66.53	73.83	36.16	1.54043e+07	5.35353e+06	1.27847e+07
Master Protein	F2EAB8	Predicted protein OS=Hordeum vulgare subsp. vulgare OX=112509 PE=2 SV=1	29	18	59	18	773	85.3	6.06	18	other metabolic processes		kinase activity;other molecular function	Pf00300, Pf01591	[GO:0003873]; GO:0008443; GO:0016773; GO:0019200; GO:0016772; GO:0016301; GO:0046835; GO:0016740; GO:0005975; GO:0016310; GO:0003824; GO:0044238; GO:0071704; GO:0006796; GO:0003674; GO:0008152; GO:0006793; GO:0008150; GO:0044237; GO:0009987 [GO:0005524]; GO:0032559; GO:0035639; GO:0030554; GO:0032555; GO:0043168; GO:1901265; GO:1901363; GO:0017076; GO:0032553; GO:0043167; GO:0097159; GO:0036094; …							0	3.799	1.461	0.477	1.451	4.895	0.175	23.69	0.738	0.973451	0.958025	0.936132	0.894524	0.928432	0.72718	0.620564	0.981709	0	26.4	0	24.45	38.24	0	128.38	39.52	3.53169e+06	24976.1	2.64413e+06
Master Protein	F2D6D7	Peroxidase OS=Hordeum vulgare subsp. vulgare OX=112509 PE=2 SV=1	53	13	59	13	316	32.6	8.06	13	other metabolic processes;stress response;other biological processes	non-structural extracellular	other molecular function	Pf00141	[GO:0005576]; GO:0110165; GO:0005575 [GO:0006979]; GO:0006950; GO:0050896; GO:0008150 [GO:0020037]; GO:0046906; GO:0097159; GO:0005488; GO:0003674 [GO:0042744]; GO:0042743; GO:0044248; GO:0072593; GO:0009056; GO:0044237; GO:0008152; GO:0009987; GO:0008150 [GO:0046872]; GO:0043169; GO:0043167; GO:0036094; GO:0005488; GO:0003674 [GO:0140825]; GO:0004601; GO:0016209; GO:0016684; GO:0003674; GO:00988…							0	3.422	4.034	0.94	0.793	5.16	2.166	3.047	3.718	0.863206	6.18972e-07	0.149334	0.611261	0.967265	0.430258	0.896999	0.27065	57.49	38.61	69.93	21.8	34.2	78.78	39.16	20.73	1.75113e+07	4.11669e+06	4.77318e+06
Master Protein	A0A8I7BDF4	MPN domain-containing protein OS=Hordeum vulgare subsp. vulgare OX=112509 PE=4 SV=1	13	27	59	27	2360	274.8	8.73	27	RNA metabolism OR transcription;other metabolic processes	nucleus	nucleic acid binding activity;other molecular function	Pf01398, Pf08082, Pf08083, Pf08084, Pf10596, Pf10597, Pf10598, Pf12134	[GO:0000398]; GO:0000377; GO:0006397; GO:0000375; GO:0006396; GO:0016071; GO:0008380; GO:0016070; GO:0010467; GO:0090304; GO:0009059; GO:0006139; GO:0043170; GO:0044249; GO:1901576; GO:0006725; GO:0034641; GO:0044238; GO:0046483; GO:1901360; GO:0071704; GO:0009058; GO:0044237; GO:0006807; GO:0008152; GO:0009987; GO:0008150 [GO:0005681]; GO:0140513; GO:1990904; GO:0032991; GO:0005634; GO:0005575; …							0	0.371	2.134		1.247	0.197	2.208	0.289	0.165	0.0298325	0.596668		0.988445	0.701198	0.430837	0.416132	0.20107	0	40.5		9.01	24.69	0	97.17	38.49	381619	87651.3	124878
Master Protein	K7WKK6	Glutamine synthetase OS=Hordeum vulgare OX=4513 PE=3 SV=1	48	14	59	14	356	39.1	5.48	14	other metabolic processes		other molecular function	Pf00120, Pf03951	[GO:0004356]; GO:0016211; GO:0016880; GO:0016879; GO:0016874; GO:0003824; GO:0003674 [GO:0005524]; GO:0032559; GO:0035639; GO:0030554; GO:0032555; GO:0043168; GO:1901265; GO:1901363; GO:0017076; GO:0032553; GO:0043167; GO:0097159; GO:0036094; GO:0000166; GO:0097367; GO:0005488; GO:0003674 [GO:0006542]; GO:0006541; GO:0009084; GO:0009064; GO:0170034; GO:0170038; GO:0170033; GO:0170039; GO:0008652;…							0	3.863	1.523	0.457	1.585	19.496	1.8	24.507	0.916	0.968622	0.938027	0.870329	0.730363	0.837519	0.50658	0.77588	0.9853	70.12	40.99	75.77	8.15	59.98	32.92	121.02	21.27	2.01962e+07	5.0547e+06	1.34324e+07
Master Protein	F2D587	Delta24(25)-sterol reductase OS=Hordeum vulgare subsp. vulgare OX=112509 GN=DIM PE=2 SV=1	23	16	59	16	607	69.9	8.76	16	other metabolic processes	other membranes;other cell component	other molecular function	Pf01565	[GO:0005737]; GO:0110165; GO:0005622; GO:0005575 [GO:0008202]; GO:0006629; GO:1901360; GO:0044238; GO:0071704; GO:0008152; GO:0008150 [GO:0016020]; GO:0110165; GO:0005575 [GO:0016628]; GO:0016627; GO:0016491; GO:0003824; GO:0003674 [GO:0050614]; GO:0016628; GO:0016627; GO:0016491; GO:0003824; GO:0003674 [GO:0071949]; GO:0050660; GO:0000166; GO:0043168; GO:1901265; GO:1901363; GO:0043167; GO:00971…		DIM	F2D587	HORVU			0	6.76	1.073	0.319	1.778	0.191	0.082	0.84	0.343	0.489926	0.735259	0.788547	0.515036	0.573862	0.376577	0.647326	0.696862	27.55	37.61	8.58	29.87	16.33	3.76	78.93	35.4	1.97117e+06	96584.7	2.1798e+06
Master Protein	F2D7X8	ACT domain-containing protein ACR OS=Hordeum vulgare subsp. vulgare OX=112509 PE=2 SV=1	41	10	58	10	278	29.7	5.5	10			other molecular function		[GO:0016597]; GO:0031406; GO:0043168; GO:0043177; GO:0043167; GO:0036094; GO:0005488; GO:0003674							0	2.993	1.307	0.385	1.091	10.59	0.785	30.548	0.865	0.70669	0.96907	0.999435	0.988445	0.883158	0.833515	0.733465	0.995446	51.33	29.73	80.36	4.9	31.42	40.66	22.39	12.47	1.49666e+07	3.85518e+06	1.07813e+07
Master Protein	F2DCY0	Predicted protein (Fragment) OS=Hordeum vulgare subsp. vulgare OX=112509 PE=2 SV=1	34	16	58	16	572	62.1	6.09	16	other metabolic processes;transport	other membranes	transporter activity;other molecular function	Pf00384, Pf09326	[GO:0008137]; GO:0009055; GO:0015453; GO:0050136; GO:0003674; GO:0015399; GO:0003954; GO:0003955; GO:0022804; GO:0016651; GO:0016655; GO:0022857; GO:0016491; GO:0005215; GO:0055085; GO:0003824; GO:0006810; GO:0009987; GO:0051234; GO:0008150; GO:0051179 [GO:0016020]; GO:0110165; GO:0005575 [GO:0042773]; GO:0022904; GO:0006119; GO:0022900; GO:0045333; GO:0009060; GO:0006091; GO:0015980; GO:0044237;…							0	2.709	1.224	0.22	1.096	3.684	0.455	9.011	0.738	0.556149	0.913454	0.471719	0.988445	0.964482	0.999567	0.922429	0.981709	116.95	27.09	55.29	38.19	34.63	45.86	40.29	53.95	5.08241e+06	1.04843e+06	3.7532e+06
Master Protein	A0A8I7BBK8	Adenylyl cyclase-associated protein OS=Hordeum vulgare subsp. vulgare OX=112509 PE=3 SV=1	28	15	58	15	560	60.5	9.11	15	cell organization and biogenesis		cytoskeletal activity	Pf01213, Pf08603	[GO:0003779]; GO:0008092; GO:0005515; GO:0005488; GO:0003674 [GO:0007010]; GO:0006996; GO:0016043; GO:0071840; GO:0009987; GO:0008150							0	1.937	1.306	0.899	1.502	1.594	0.574	5.608	0.639	0.173616	0.971106	0.17969	0.859826	0.930206	0.928491	0.98427	0.965868	108.1	32.79	85.22	53.67	59.78	67.29	102.3	43.83	3.6496e+06	2.29947e+06	2.9065e+06
Master Protein	A0A8I6WPR9	sulfate adenylyltransferase OS=Hordeum vulgare subsp. vulgare OX=112509 PE=4 SV=1	31	16	58	16	481	52.7	8.1	16	other metabolic processes		other molecular function	Pf01747, Pf14306	[GO:0000103]; GO:0006790; GO:0044237; GO:0008152; GO:0009987; GO:0008150 [GO:0004781]; GO:0004779; GO:0070566; GO:0016779; GO:0016772; GO:0016740; GO:0003824; GO:0003674 [GO:0005524]; GO:0032559; GO:0035639; GO:0030554; GO:0032555; GO:0043168; GO:1901265; GO:1901363; GO:0017076; GO:0032553; GO:0043167; GO:0097159; GO:0036094; GO:0000166; GO:0097367; GO:0005488; GO:0003674							0	3.589	1.292	0.449	1.166	24.661	1.36	48.117	1.202	0.913522	0.957353	0.890352	0.995833	0.819771	0.638364	0.618911	0.954697	62.9	33.9	77.19	14.86	39.16	64.49	0	13.04	9.65861e+06	1.62843e+06	6.31708e+06
Master Protein	F2CT95	Predicted protein OS=Hordeum vulgare subsp. vulgare OX=112509 PE=2 SV=1	49	14	58	14	329	34.9	8.85	14			other molecular function	Pf13460	[GO:0016491]; GO:0003824; GO:0003674							0	14.114	1.371	0.319	2.121	34.304	0.238	43.953	0.643	0.00912036	0.993297	0.863075	0.184464	0.794	0.830925	0.630092	0.96682	19.41	60.49	66.53	27.89	40.23	105.38	73.81	19.55	7.96582e+06	301547	5.36216e+06
Master Protein	F2DI94	Predicted protein OS=Hordeum vulgare subsp. vulgare OX=112509 PE=2 SV=1	20	11	58	11	744	79.5	6.74	11	protein metabolism		other molecular function	Pf00082, Pf05922, Pf17766	[GO:0004252]; GO:0004175; GO:0008236; GO:0008233; GO:0017171; GO:0016787; GO:0140096; GO:0003824; GO:0003674 [GO:0006508]; GO:0019538; GO:0043170; GO:0044238; GO:1901564; GO:0071704; GO:0008152; GO:0006807; GO:0008150							0	3.043	2.575	1.089	1.5	0.358	0.192	0.319	0.188	0.770204	0.0292708	0.341507	0.892934	0.767758	0.759926	0.347634	0.270864	26.47	46.93	48.05	10.09	32.64	48.74	10.39	21.01	2.93457e+06	708419	1.1943e+06
Master Protein	A0A8I6WFM8	protein disulfide-isomerase OS=Hordeum vulgare subsp. vulgare OX=112509 PE=3 SV=1	31	14	58	14	367	40.2	6.57	14		ER/Golgi	other molecular function	Pf00085, Pf07749	[GO:0003756]; GO:0016864; GO:0140096; GO:0016860; GO:0003824; GO:0016853; GO:0003674 [GO:0005783]; GO:0043231; GO:0005737; GO:0012505; GO:0043227; GO:0043229; GO:0110165; GO:0005622; GO:0043226; GO:0005575							0	5.846	1.247	0.28	1.426	0.925	0.388	2.802	0.796	0.630687	0.924118	0.751491	0.892934	0.846103	0.980602	0.885093	0.99262	43.18	23.62	42.66	6.3	22.92	36.69	49.93	25.43	5.0792e+06	609368	4.30641e+06
Master Protein Candidate	F2CWL0	sulfate adenylyltransferase OS=Hordeum vulgare subsp. vulgare OX=112509 PE=2 SV=1	31	16	58	16	479	52.5	8.09	16	other metabolic processes		other molecular function	Pf01747, Pf14306	[GO:0000103]; GO:0006790; GO:0044237; GO:0008152; GO:0009987; GO:0008150 [GO:0004781]; GO:0004779; GO:0070566; GO:0016779; GO:0016772; GO:0016740; GO:0003824; GO:0003674 [GO:0005524]; GO:0032559; GO:0035639; GO:0030554; GO:0032555; GO:0043168; GO:1901265; GO:1901363; GO:0017076; GO:0032553; GO:0043167; GO:0097159; GO:0036094; GO:0000166; GO:0097367; GO:0005488; GO:0003674							0	3.589	1.292	0.449	1.166	24.661	1.36	48.117	1.202	0.913522	0.957353	0.890352	0.995833	0.819771	0.638364	0.618911	0.954697	62.9	33.9	77.19	14.86	39.16	64.49	0	13.04	9.65861e+06	1.62843e+06	6.31708e+06
Master Protein	F2D535	Predicted protein OS=Hordeum vulgare subsp. vulgare OX=112509 PE=2 SV=1	37	13	58	13	324	34.7	8.56	13	other metabolic processes		other molecular function	Pf07109	[GO:0008168]; GO:0016741; GO:0016740; GO:0003824; GO:0003674 [GO:0015995]; GO:0006779; GO:0015994; GO:0046148; GO:0006778; GO:0033014; GO:0042440; GO:0033013; GO:0018130; GO:0019438; GO:0044271; GO:1901362; GO:1901566; GO:0008152; GO:0006725; GO:0046483; GO:1901360; GO:1901564; GO:0044249; GO:0034641; GO:1901576; GO:0008150; GO:0044237; GO:0071704; GO:0006807; GO:0009058; GO:0009987 [GO:0046406];…							0	9.213	1.621	0.226	1.735	2.161	0.192	5.989	0.869	0.156254	0.869336	0.561073	0.590759	0.972456	0.699394	0.961477	0.994779	2.19	36.04	46.58	12.54	42.04	30.43	67.22	21.06	4.9228e+06	124111	2.9909e+06
Master Protein	F2DBR2	26S proteasome non-ATPase regulatory subunit 1 homolog OS=Hordeum vulgare subsp. vulgare OX=112509 PE=2 SV=1	18	16	58	16	1040	112.2	5.2	16	other biological processes	other cell component	enzyme regulator activity	Pf01851, Pf13646, Pf18004, Pf21505	[GO:0008540]; GO:0032991; GO:0005838; GO:0005575; GO:0022624; GO:0000502; GO:0005622; GO:0140535; GO:1905369; GO:0110165; GO:1905368; GO:1902494 [GO:0030234]; GO:0098772; GO:0003674 [GO:0042176]; GO:0009894; GO:0051246; GO:0019222; GO:0051171; GO:0060255; GO:0080090; GO:0050789; GO:0065007; GO:0008150							0	3.954	1.093	0.248	1.013	4.306	0.495	9.466	1.171	0.977104	0.71884	0.613879	0.967942	0.94501	0.976299	0.88948	0.961069	73.16	22.13	29.78	18.35	44.99	21.39	101.39	12.5	4.43304e+06	1.02112e+06	3.35511e+06
Master Protein	B2CHJ4	Calcium-dependent protein kinase OS=Hordeum vulgare OX=4513 PE=2 SV=1	37	15	57	15	520	58.6	6.27	15	other metabolic processes		kinase activity;other molecular function	Pf00069, Pf13499	[GO:0004672]; GO:0016301; GO:0016773; GO:0140096; GO:0016772; GO:0003824; GO:0016740; GO:0003674 [GO:0005509]; GO:0046872; GO:0043169; GO:0043167; GO:0036094; GO:0005488; GO:0003674 [GO:0005524]; GO:0032559; GO:0035639; GO:0030554; GO:0032555; GO:0043168; GO:1901265; GO:1901363; GO:0017076; GO:0032553; GO:0043167; GO:0097159; GO:0036094; GO:0000166; GO:0097367; GO:0005488; GO:0003674 [GO:0016310]…							0	4.165	1.432	0.395	1.123	0.768	0.243	1.374	0.443	0.936576	0.971388	0.938786	0.988445	0.871735	0.782345	0.844392	0.837393	69.41	16.3	53.61	16.73	54.35	71.24	51.31	53.59	1.84428e+06	205509	1.33079e+06
Master Protein	A0A287U3J5	Isopropylmalate dehydrogenase-like domain-containing protein OS=Hordeum vulgare subsp. vulgare OX=112509 PE=3 SV=1	38	14	57	14	362	39.7	6.98	14	other metabolic processes	mitochondrion	other molecular function	Pf00180	[GO:0000287]; GO:0046872; GO:0043169; GO:0043167; GO:0036094; GO:0005488; GO:0003674 [GO:0004449]; GO:0004448; GO:0016616; GO:0016614; GO:0016491; GO:0003824; GO:0003674 [GO:0005739]; GO:0043231; GO:0005737; GO:0043227; GO:0043229; GO:0110165; GO:0005622; GO:0043226; GO:0005575 [GO:0006099]; GO:0044238; GO:0009060; GO:0008152; GO:0045333; GO:0008150; GO:0015980; GO:0006091; GO:0044237; GO:0009987…							0	6.134	1.16	0.212	1.193	2.096	0.162	5.484	0.773	0.599498	0.829831	0.426472	0.988445	0.975343	0.696753	0.986452	0.989501	27.32	29.6	73.26	21.21	35.73	62.48	42.17	36.68	4.85438e+06	550351	4.00934e+06
Master Protein Candidate	F2D8A6	Predicted protein OS=Hordeum vulgare subsp. vulgare OX=112509 PE=2 SV=1	38	14	57	14	362	39.7	7.2	14	other metabolic processes		other molecular function	Pf00180	[GO:0000287]; GO:0046872; GO:0043169; GO:0043167; GO:0036094; GO:0005488; GO:0003674 [GO:0006099]; GO:0044238; GO:0009060; GO:0008152; GO:0045333; GO:0008150; GO:0015980; GO:0006091; GO:0044237; GO:0009987 [GO:0016616]; GO:0016614; GO:0016491; GO:0003824; GO:0003674 [GO:0019752]; GO:0043436; GO:0006082; GO:0044237; GO:0044281; GO:0071704; GO:0008152; GO:0009987; GO:0008150 [GO:0051287]; GO:003055…							0	6.134	1.16	0.212	1.193	2.096	0.162	5.484	0.773	0.599498	0.829831	0.426472	0.988445	0.975343	0.696753	0.986452	0.989501	27.32	29.6	73.26	21.21	35.73	62.48	42.17	36.68	4.85438e+06	550351	4.00934e+06
Master Protein	F2CPP1	Predicted protein OS=Hordeum vulgare subsp. vulgare OX=112509 PE=2 SV=1	46	19	57	19	536	59.8	8.41	19		other membranes;other cell component	other molecular function	Pf00355, Pf08417	[GO:0005737]; GO:0110165; GO:0005622; GO:0005575 [GO:0009507]; GO:0009536; GO:0043231; GO:0005737; GO:0043227; GO:0043229; GO:0110165; GO:0005622; GO:0043226; GO:0005575 [GO:0010277]; GO:0016703; GO:0004497; GO:0016701; GO:0016491; GO:0003824; GO:0003674 [GO:0016020]; GO:0110165; GO:0005575 [GO:0032441]; GO:0016730; GO:0016491; GO:0003824; GO:0003674 [GO:0046872]; GO:0043169; GO:0043167; GO:00360…							0	5.774	1.302	0.206	0.881	7.83	1.469	12.326	1.67	0.628555	0.96907	0.402734	0.804973	0.87816	0.647951	0.842186	0.799192	33.75	23.09	78.47	23.35	57.11	48.22	0	25.13	5.26274e+06	746366	3.71635e+06
Master Protein	Q945R5	L-ascorbate peroxidase OS=Hordeum vulgare OX=4513 PE=2 SV=1	44	9	57	9	256	27.6	5.25	9	stress response;other biological processes		other molecular function	Pf00141	[GO:0016688]; GO:0004601; GO:0016209; GO:0016684; GO:0003674; GO:0098869; GO:0016491; GO:1990748; GO:0003824; GO:0009987; GO:0098754; GO:0097237; GO:0008150; GO:0009636; GO:0070887; GO:0042221; GO:0051716; GO:0050896 [GO:0020037]; GO:0046906; GO:0097159; GO:0005488; GO:0003674 [GO:0034599]; GO:0006979; GO:0062197; GO:0006950; GO:0033554; GO:0070887; GO:0050896; GO:0051716; GO:0042221; GO:0008150;…							0	5.03	1.284	0.379	1.66	30.119	2.306	95.487	1.663	0.806132	0.950579	0.998657	0.64515	0.80503	0.405611	0.41702	0.801946	56.08	17.32	32.86	21.13	54.27	30.49	37.31	36.01	2.65889e+07	4.53437e+06	2.12792e+07
Master Protein	F2E295	Predicted protein OS=Hordeum vulgare subsp. vulgare OX=112509 PE=2 SV=1	39	16	57	16	489	55	8.19	16	other biological processes	other cell component	enzyme regulator activity	Pf01399, Pf08375	[GO:0000502]; GO:0140535; GO:1905369; GO:0032991; GO:1905368; GO:0005575; GO:1902494 [GO:0030234]; GO:0098772; GO:0003674 [GO:0042176]; GO:0009894; GO:0051246; GO:0019222; GO:0051171; GO:0060255; GO:0080090; GO:0050789; GO:0065007; GO:0008150							0	4.452	1.1	0.309	0.888	3.708	0.441	9.465	1.075	0.943515	0.744311	0.838609	0.816851	0.956642	0.993948	0.892469	0.966935	80.54	22.33	92.49	25.15	29.53	81.61	20.81	12.52	3.72802e+06	928147	3.89723e+06
Master Protein	F2DSX3	Cysteine synthase OS=Hordeum vulgare subsp. vulgare OX=112509 PE=2 SV=1	45	17	57	17	373	39.8	6.71	17	other metabolic processes		other molecular function	Pf00291	[GO:0004124]; GO:0016765; GO:0019344; GO:0016740; GO:0000097; GO:0006534; GO:0009070; GO:0003824; GO:0000096; GO:0044272; GO:0046394; GO:1901566; GO:1901605; GO:0009069; GO:0170034; GO:0170038; GO:0003674; GO:0006790; GO:0019752; GO:1901564; GO:0044249; GO:0016053; GO:1901576; GO:0006520; GO:0170033; GO:0170039; GO:0008652; GO:1901607; GO:0044237; GO:0043436; GO:0006807; GO:0071704; GO:0009058; G…							0	7.234	1.71	0.496	1.97	33.814	0.812	54.145	0.957	0.342515	0.765864	0.799551	0.290575	0.793526	0.822062	0.58393	0.980214	23.67	22.91	71.07	14.95	46.03	55.67	31.93	28.13	2.2164e+07	2.92116e+06	1.46257e+07
Master Protein	A0A8I6YXG5	L-ascorbate peroxidase OS=Hordeum vulgare subsp. vulgare OX=112509 PE=3 SV=1	31	13	56	13	446	48.2	6.19	13	stress response;other biological processes	other membranes	other molecular function	Pf00141	[GO:0004601]; GO:0016209; GO:0016684; GO:0003674; GO:0098869; GO:0016491; GO:1990748; GO:0003824; GO:0009987; GO:0098754; GO:0097237; GO:0008150; GO:0009636; GO:0070887; GO:0042221; GO:0051716; GO:0050896 [GO:0016020]; GO:0110165; GO:0005575 [GO:0020037]; GO:0046906; GO:0097159; GO:0005488; GO:0003674 [GO:0034599]; GO:0006979; GO:0062197; GO:0006950; GO:0033554; GO:0070887; GO:0050896; GO:0051716…							0	5.887	1.823	0.294	1.184	13.45	1.015	10.407	1.04	0.621665	0.617548	0.793701	0.989398	0.860994	0.74406	0.934528	0.973519	49.74	21.7	78.35	17.61	31.39	114.74	51.17	40.44	3.30191e+07	9.44128e+06	1.38362e+07
Master Protein	A0A8I6X5P2	Aldehyde dehydrogenase domain-containing protein OS=Hordeum vulgare subsp. vulgare OX=112509 PE=3 SV=1	35	15	56	15	500	53.8	6.04	15	other biological processes		other molecular function	Pf00171	[GO:0004029]; GO:0004030; GO:0016620; GO:0016903; GO:0016491; GO:0003824; GO:0003674 [GO:0070887]; GO:0042221; GO:0051716; GO:0050896; GO:0009987; GO:0008150							0	7.151	1.111	0.278	1.55	9.121	1.855	100	1.345	0.356795	0.741718	0.738872	0.774482	0.870916	0.519804	3.22282e-17	0.914194	45.88	18.22	65.41	38.4	8.12	63.74		29.97	6.38886e+06	887779	5.5519e+06
Master Protein	A0A8I6WGF3	Tr-type G domain-containing protein OS=Hordeum vulgare subsp. vulgare OX=112509 PE=3 SV=1	30	16	56	16	532	58.7	5.8	16	protein metabolism;other metabolic processes		other molecular function	Pf00009, Pf03143, Pf03144	[GO:0003924]; GO:0017111; GO:0016462; GO:0016818; GO:0016817; GO:0016787; GO:0003824; GO:0003674 [GO:0005525]; GO:0032561; GO:0035639; GO:0019001; GO:0032555; GO:0043168; GO:1901265; GO:1901363; GO:0017076; GO:0032553; GO:0043167; GO:0097159; GO:0036094; GO:0000166; GO:0097367; GO:0005488; GO:0003674 [GO:0006412]; GO:0009059; GO:0019538; GO:0043043; GO:0010467; GO:0043170; GO:0044249; GO:1901576;…							0	4.848	0.931	0.181	0.833	0.594	0.152	3.222	0.839	0.847879	0.332495	0.267949	0.678241	0.852026	0.677345	0.957587	0.998654	24.34	45.21	15.29	25.02	42.72	7.49	54.17	33.88	3.2978e+06	754026	2.99232e+06
Master Protein	A0A8I6YAD7	peptidylprolyl isomerase OS=Hordeum vulgare subsp. vulgare OX=112509 PE=4 SV=1	28	12	56	12	463	50.9	5.12	12		other cell component	other molecular function	Pf00160, Pf21329	[GO:0003755]; GO:0016859; GO:0140096; GO:0016853; GO:0003824; GO:0003674 [GO:0009579]; GO:0043232; GO:0043228; GO:0043229; GO:0043226; GO:0005622; GO:0110165; GO:0005575							0	5.239	1.184	0.439	1.09	21.132	1.812	38.09	1.292	0.763621	0.869336	0.908635	0.988445	0.828764	0.535974	0.675732	0.933536	63.24	38.5	79.18	21.5	17.74	33.28	29.42	17.15	1.08146e+07	1.81974e+06	8.17969e+06
Master Protein	F2DFQ8	Small ribosomal subunit protein eS1 OS=Hordeum vulgare subsp. vulgare OX=112509 PE=2 SV=1	51	15	56	15	262	29.8	9.79	15	protein metabolism;other metabolic processes	cytosol;translational apparatus	other molecular function	Pf01015	[GO:0003735]; GO:0005198; GO:0003674 [GO:0006412]; GO:0009059; GO:0019538; GO:0043043; GO:0010467; GO:0043170; GO:0044249; GO:1901576; GO:0044238; GO:1901564; GO:0006518; GO:0043604; GO:1901566; GO:0071704; GO:0009058; GO:0044237; GO:0008152; GO:0006807; GO:0043603; GO:0044271; GO:0009987; GO:0008150; GO:0034641 [GO:0022627]; GO:0015935; GO:0022626; GO:0044391; GO:0005840; GO:0005829; GO:1990904;…							0	3.08	1.222	0.894	1.619	0.341	0.176	1.285	0.227	0.736777	0.913454	0.159891	0.693201	0.754386	0.731197	0.739484	0.395307	11.73	62.36	10.64	13.11	42.1	27.42	25.21	52.48	5.33612e+06	1.49567e+06	3.74118e+06
Master Protein	F2CUF1	Predicted protein OS=Hordeum vulgare subsp. vulgare OX=112509 PE=2 SV=1	49	11	56	11	290	30.6	9.09	11	transport	other membranes;mitochondrion	transporter activity	Pf01459	[GO:0005741]; GO:0031966; GO:0031968; GO:0031090; GO:0005740; GO:0019867; GO:0098588; GO:0031967; GO:0016020; GO:0043227; GO:0005739; GO:0031975; GO:0043229; GO:0110165; GO:0043226; GO:0043231; GO:0005737; GO:0005622; GO:0005575 [GO:0008308]; GO:0005244; GO:0005253; GO:0005216; GO:0022832; GO:0008509; GO:0015075; GO:0015267; GO:0022836; GO:0098656; GO:0022857; GO:0034220; GO:0022803; GO:0006820; …							0	1.966	1.079	0.37	0.835	0.489	0.224	1.553	0.573	0.185814	0.659122	0.98266	0.708689	0.80503	0.815753	0.775498	0.953209	118.79	34.86	94.48	16.96	35.64	89.36	27.33	33.6	4.57995e+06	1.1534e+06	4.21567e+06
Master Protein	F2DVK7	Predicted protein OS=Hordeum vulgare subsp. vulgare OX=112509 PE=2 SV=1	42	14	56	14	368	42	4.46	14	cell organization and biogenesis;DNA metabolism;stress response	nucleus	other molecular function	Pf00956	[GO:0000724]; GO:0000725; GO:0006302; GO:0006281; GO:0006310; GO:0006259; GO:0006974; GO:0090304; GO:0033554; GO:0006139; GO:0043170; GO:0006950; GO:0051716; GO:0006725; GO:0034641; GO:0044238; GO:0046483; GO:1901360; GO:0071704; GO:0050896; GO:0009987; GO:0044237; GO:0006807; GO:0008152; GO:0008150 [GO:0005634]; GO:0043231; GO:0043227; GO:0043229; GO:0043226; GO:0005622; GO:0110165; GO:0005575 […							0	5.365	1.594	0.422	1.024	0.494	0.218	0.984	0.206	0.726542	0.907023	0.987288	0.967942	0.819771	0.815753	0.73226	0.328143	20.54	57.89	25.19	44.39	29.03	31.34	54.84	34.54	2.53631e+06	456561	1.80134e+06
Master Protein	F2DG61	acylaminoacyl-peptidase OS=Hordeum vulgare subsp. vulgare OX=112509 PE=2 SV=1	26	19	56	19	772	84.2	6.06	19	protein metabolism	other cell component	other molecular function	Pf00326, Pf07676, Pf19283	[GO:0004252]; GO:0004175; GO:0008236; GO:0008233; GO:0017171; GO:0016787; GO:0140096; GO:0003824; GO:0003674 [GO:0005737]; GO:0110165; GO:0005622; GO:0005575 [GO:0006508]; GO:0019538; GO:0043170; GO:0044238; GO:1901564; GO:0071704; GO:0008152; GO:0006807; GO:0008150							0	3.81	1.363	0.387	1.424	16.866	2.01	49.681	0.821	0.958523	0.999874	0.999897	0.912224	0.820301	0.482197	0.387651	0.99801	102.13	19.22	141.27	14.48	28	97.52	127.52	34.15	3.64178e+06	618484	2.6392e+06
Master Protein	D3K4E0	NADPH-protochlorophyllide oxidoreductase OS=Hordeum vulgare OX=4513 PE=3 SV=1	33	12	56	12	395	42.2	9.19	12	other metabolic processes	other cell component	other molecular function	Pf00106	[GO:0009507]; GO:0009536; GO:0043231; GO:0005737; GO:0043227; GO:0043229; GO:0110165; GO:0005622; GO:0043226; GO:0005575 [GO:0015979]; GO:0044237; GO:0008152; GO:0009987; GO:0008150 [GO:0015995]; GO:0006779; GO:0015994; GO:0046148; GO:0006778; GO:0033014; GO:0042440; GO:0033013; GO:0018130; GO:0019438; GO:0044271; GO:1901362; GO:1901566; GO:0008152; GO:0006725; GO:0046483; GO:1901360; GO:1901564;…							0	100	1.456	0.01	3.549	2.249	0.01	6.417	1.392	2.92684e-17	0.971106	3.07167e-17	0.000828001	0.943313	2.73179e-17	0.994941	0.898542		35.38		13.14	36.56		37.96	31.78	1.03936e+07		6.79806e+06
Master Protein Candidate	F2CQK2	NADPH-protochlorophyllide oxidoreductase OS=Hordeum vulgare subsp. vulgare OX=112509 PE=2 SV=1	33	12	56	12	395	42.1	9.17	12	other metabolic processes	other cell component	other molecular function	Pf00106	[GO:0009507]; GO:0009536; GO:0043231; GO:0005737; GO:0043227; GO:0043229; GO:0110165; GO:0005622; GO:0043226; GO:0005575 [GO:0015979]; GO:0044237; GO:0008152; GO:0009987; GO:0008150 [GO:0015995]; GO:0006779; GO:0015994; GO:0046148; GO:0006778; GO:0033014; GO:0042440; GO:0033013; GO:0018130; GO:0019438; GO:0044271; GO:1901362; GO:1901566; GO:0008152; GO:0006725; GO:0046483; GO:1901360; GO:1901564;…							0	100	1.456	0.01	3.549	2.249	0.01	6.417	1.392	2.92684e-17	0.971106	3.07167e-17	0.000828001	0.943313	2.73179e-17	0.994941	0.898542		35.38		13.14	36.56		37.96	31.78	1.03936e+07		6.79806e+06
Master Protein	M0Z0Z8	CBS domain-containing protein OS=Hordeum vulgare subsp. vulgare OX=112509 PE=4 SV=1	49	10	56	10	205	22.3	9.16	10	other biological processes			Pf00571	[GO:0045454]; GO:0019725; GO:0042592; GO:0008150							0	7.342	1.078	0.17	1.186	9.362	0.388	20.06	1.255	0.326412	0.669293	0.211796	0.988445	0.89887	0.980602	0.8183	0.946739	49.75	41.2	83.3	48.03	65.5	70.16	55.34	43.75	1.22881e+07	1.19077e+06	9.76066e+06
Master Protein	M0XNG3	glutamate--tRNA ligase OS=Hordeum vulgare subsp. vulgare OX=112509 PE=3 SV=1	21	18	56	18	719	81.2	8.02	18	protein metabolism;RNA metabolism OR transcription;other metabolic processes;developmental processes	cytosol;other cell component	other molecular function	Pf00043, Pf00749, Pf03950, Pf20974	[GO:0004818]; GO:0004812; GO:0016875; GO:0140101; GO:0016874; GO:0140098; GO:0003824; GO:0140640; GO:0003674 [GO:0005524]; GO:0032559; GO:0035639; GO:0030554; GO:0032555; GO:0043168; GO:1901265; GO:1901363; GO:0017076; GO:0032553; GO:0043167; GO:0097159; GO:0036094; GO:0000166; GO:0097367; GO:0005488; GO:0003674 [GO:0005829]; GO:0110165; GO:0005737; GO:0005575; GO:0005622 [GO:0006424]; GO:0006418…							0	0.683	0.879	0.529	0.895	0.085	0.143	0.355	0.204	0.222449	0.647235	0.999897	0.866535	0.335636	0.647518	0.594517	0.323735	0	43.42	0	33.97	45.65	0	70.68	32.95	279228	39345.8	310256
Master Protein	A0A8I6YN24	AAA+ ATPase domain-containing protein OS=Hordeum vulgare subsp. vulgare OX=112509 PE=3 SV=1	32	12	56	12	426	47.6	6.01	12		nucleus;other cell component	other molecular function	Pf00004, Pf17862, Pf21236	[GO:0000502]; GO:0140535; GO:1905369; GO:0032991; GO:1905368; GO:0005575; GO:1902494 [GO:0005524]; GO:0032559; GO:0035639; GO:0030554; GO:0032555; GO:0043168; GO:1901265; GO:1901363; GO:0017076; GO:0032553; GO:0043167; GO:0097159; GO:0036094; GO:0000166; GO:0097367; GO:0005488; GO:0003674 [GO:0005634]; GO:0043231; GO:0043227; GO:0043229; GO:0043226; GO:0005622; GO:0110165; GO:0005575 [GO:0016887]…							0	2.171	1.272	0.545	0.847	3.923	1.005	10.863	0.807	0.399315	0.961584	0.718355	0.731711	0.975343	0.771087	0.78619	0.995446	24.08	46.2	65.62	26.04	38.83	94.36	4.82	26.81	2.36725e+06	710246	1.98601e+06
Master Protein	A0A8I6YYH6	ATP citrate synthase OS=Hordeum vulgare subsp. vulgare OX=112509 PE=4 SV=1	31	14	56	14	608	65.9	7.28	14	other metabolic processes	other cell component	other molecular function	Pf00285, Pf00549	[GO:0000166]; GO:1901265; GO:1901363; GO:0097159; GO:0036094; GO:0005488; GO:0003674 [GO:0005737]; GO:0110165; GO:0005622; GO:0005575 [GO:0006099]; GO:0044238; GO:0009060; GO:0008152; GO:0045333; GO:0008150; GO:0015980; GO:0006091; GO:0044237; GO:0009987 [GO:0006629]; GO:0044238; GO:0071704; GO:0008152; GO:0008150 [GO:0046912]; GO:0016746; GO:0016740; GO:0003824; GO:0003674							0	1.647	1.452	0.864	1.138	8.719	0.843	6.919	1.067	0.0822753	0.971106	0.209358	0.990031	0.874807	0.816188	0.977777	0.966935	66.01	15.55	94.38	29.3	40.4	56.73	222.22	32.55	6.37689e+06	2.08107e+06	4.77983e+06
Master Protein	A0A8I7B2K7	SEC7 domain-containing protein OS=Hordeum vulgare subsp. vulgare OX=112509 PE=4 SV=1	15	20	55	20	1715	189.6	5.71	20	transport;other biological processes	other membranes;cytosol	enzyme regulator activity	Pf01369, Pf09324, Pf12783, Pf16206, Pf16213, Pf20252	[GO:0005085]; GO:0030695; GO:0060589; GO:0030234; GO:0098772; GO:0003674 [GO:0005829]; GO:0110165; GO:0005737; GO:0005575; GO:0005622 [GO:0015031]; GO:0045184; GO:0071702; GO:0071705; GO:0008104; GO:0051234; GO:0006810; GO:0070727; GO:0051179; GO:0033036; GO:0051641; GO:0008150; GO:0009987 [GO:0016020]; GO:0110165; GO:0005575 [GO:0032012]; GO:0051056; GO:1902531; GO:0009966; GO:0010646; GO:002305…							0	4.943	1.263	0.387	1.607	2.281	0.212	3.546	0.571	0.820682	0.9535	0.970812	0.744665	0.988362	0.723063	0.987247	0.952793	7.58	27.32	25.44	23.17	43.88	60.72	32.76	18.84	2.72175e+06	407817	1.75201e+06
Master Protein	A0A8I6WND0	NADP-dependent oxidoreductase domain-containing protein OS=Hordeum vulgare subsp. vulgare OX=112509 PE=3 SV=1	29	12	55	12	378	40.8	8.09	12			other molecular function	Pf00248	[GO:0016491]; GO:0003824; GO:0003674							0	11.61	1.466	0.352	2.856	5.01	0.206	11.305	0.613	0.034303	0.96907	0.947938	0.0125875	0.970816	0.783896	0.917197	0.961683	69.74	30.52	34.8	29.7	14.22	25.39	66.69	48.43	1.14582e+07	689593	7.98741e+06
Master Protein Candidate	F2CXE5	Predicted protein OS=Hordeum vulgare subsp. vulgare OX=112509 PE=2 SV=1	29	12	55	12	378	40.8	8.34	12			other molecular function	Pf00248	[GO:0016491]; GO:0003824; GO:0003674							0	11.61	1.466	0.352	2.856	5.01	0.206	11.305	0.613	0.034303	0.96907	0.947938	0.0125875	0.970816	0.783896	0.917197	0.961683	69.74	30.52	34.8	29.7	14.22	25.39	66.69	48.43	1.14582e+07	689593	7.98741e+06
Master Protein	A1X810	14-3-3E OS=Hordeum vulgare subsp. vulgare OX=112509 PE=2 SV=1	59	14	55	14	266	29.4	4.83	14				Pf00244								0	4.806	1.545	0.45	1.081	13.91	1.313	15.565	1.566	0.864285	0.92337	0.888766	0.988445	0.844653	0.682542	0.834703	0.84103	103.41	33.18	87.85	47.45	0.97	21.35	0	22.16	6.93909e+06	1.10558e+06	4.72728e+06
Master Protein	F2CQ25	Predicted protein OS=Hordeum vulgare subsp. vulgare OX=112509 PE=2 SV=1	43	12	55	12	214	23.7	7.81	12			other molecular function	Pf00071	[GO:0003924]; GO:0017111; GO:0016462; GO:0016818; GO:0016817; GO:0016787; GO:0003824; GO:0003674 [GO:0005525]; GO:0032561; GO:0035639; GO:0019001; GO:0032555; GO:0043168; GO:1901265; GO:1901363; GO:0017076; GO:0032553; GO:0043167; GO:0097159; GO:0036094; GO:0000166; GO:0097367; GO:0005488; GO:0003674							0	4.166	1.086	0.338	1.076	3.453	0.389	4.782	0.943	0.9816	0.688185	0.920536	0.98837	0.988362	0.971376	0.967728	0.981709	67.43	15.88	45.4	7.63	14.08	32.62	97.31	26.48	5.58832e+06	1.25859e+06	5.01501e+06
Master Protein	A0A8I6WQF8	Peptidase A1 domain-containing protein OS=Hordeum vulgare subsp. vulgare OX=112509 PE=3 SV=1	41	14	55	14	442	47.7	7.37	14				Pf14541, Pf14543								0	2.247	1.726	1.054	1.582	0.312	0.208	0.241	0.095	0.59887	0.79108	0.450957	0.844895	0.733111	0.787217	0.272151	0.035046	44.39	15.72	199.88	8.67	27.74	83.27	25.48	28.79	1.74592e+06	180768	871718
Master Protein	A0A8I7B4Z8	ABC transporter C family member 3 OS=Hordeum vulgare subsp. vulgare OX=112509 PE=3 SV=1	12	17	55	17	1501	163.8	6.62	17	transport	other membranes	transporter activity;other molecular function	Pf00005, Pf00664	[GO:0005524]; GO:0032559; GO:0035639; GO:0030554; GO:0032555; GO:0043168; GO:1901265; GO:1901363; GO:0017076; GO:0032553; GO:0043167; GO:0097159; GO:0036094; GO:0000166; GO:0097367; GO:0005488; GO:0003674 [GO:0016020]; GO:0110165; GO:0005575 [GO:0016887]; GO:0017111; GO:0140657; GO:0016462; GO:0003674; GO:0016818; GO:0016817; GO:0016787; GO:0003824 [GO:0140359]; GO:0042626; GO:0015399; GO:0140657…							0	3.013	1.207	0.526	1.131	1.002	0.622	3.466	0.8	0.761143	0.919314	0.828162	0.988588	0.896774	0.93466	0.982682	0.993767	66.78	28.92	114.17	15.71	35.82	85	57.96	39.01	3.06963e+06	769948	1.22708e+06
Master Protein	A0A8I6YSV9	Histone H2A OS=Hordeum vulgare subsp. vulgare OX=112509 PE=3 SV=1	38	7	55	7	159	16.7	10.71	7		nucleus;other cell component	nucleic acid binding activity;other molecular function	Pf00125, Pf16211	[GO:0000786]; GO:0032993; GO:0000785; GO:0032991; GO:0005694; GO:0005575; GO:0043232; GO:0043228; GO:0043229; GO:0043226; GO:0005622; GO:0110165 [GO:0003677]; GO:0003676; GO:0097159; GO:0005488; GO:0003674 [GO:0005634]; GO:0043231; GO:0043227; GO:0043229; GO:0043226; GO:0005622; GO:0110165; GO:0005575 [GO:0030527]; GO:0005198; GO:0003674 [GO:0046982]; GO:0046983; GO:0005515; GO:0005488; GO:0003674							0	4.015	0.782	0.147	0.723	0.01	0.01	0.029	0.01	0.9599	0.112106	0.114633	0.38559	4.7953e-17	2.73179e-17	0.0205361	9.04015e-17	0	0	0	6.89	0	0	1.46	21.29	1.63738e+06	407860	2.19321e+06
Master Protein	F2E3L5	Aldehyde dehydrogenase OS=Hordeum vulgare subsp. vulgare OX=112509 PE=2 SV=1	27	12	55	12	489	53.4	7.99	12	other metabolic processes	other cell component	other molecular function	Pf00171	[GO:0004029]; GO:0004030; GO:0016620; GO:0016903; GO:0016491; GO:0003824; GO:0003674 [GO:0005737]; GO:0110165; GO:0005622; GO:0005575 [GO:0006081]; GO:0044237; GO:0071704; GO:0008152; GO:0009987; GO:0008150							0	7.048	1.586	0.175	1.354	0.452	0.061	1.417	0.322	0.45118	0.9056	0.314608	0.960386	0.818067	0.297165	0.821272	0.651982	0	39.34	0	15.1	41.36	0	19.76	47.85	2.57873e+06	58535.1	1.9702e+06
Master Protein	F2D0A7	Predicted protein OS=Hordeum vulgare subsp. vulgare OX=112509 PE=2 SV=1	31	10	55	10	346	38.2	9.25	10	other metabolic processes	other membranes	other molecular function	Pf08241	[GO:0016020]; GO:0110165; GO:0005575 [GO:0032259]; GO:0008152; GO:0008150 [GO:0051741]; GO:0008757; GO:0008168; GO:0016741; GO:0016740; GO:0003824; GO:0003674							0	5.902	0.835	0.227	1.276	0.625	0.215	2.863	0.701	0.618788	0.0819577	0.512457	0.977769	0.821262	0.802985	0.88948	0.975953	67.98	25.36	78.06	22.43	22.57	26.68	30.33	36.18	7.53821e+07	4.38126e+07	7.51984e+07
Master Protein Candidate	F2CYH5	Predicted protein OS=Hordeum vulgare subsp. vulgare OX=112509 PE=2 SV=1	41	14	55	14	442	47.7	7.56	14				Pf14541, Pf14543								0	2.247	1.726	1.054	1.582	0.312	0.208	0.241	0.095	0.59887	0.79108	0.450957	0.844895	0.733111	0.787217	0.272151	0.035046	44.39	15.72	199.88	8.67	27.74	83.27	25.48	28.79	1.74592e+06	180768	871718
Master Protein	A0A8I6XBW3	W2 domain-containing protein OS=Hordeum vulgare subsp. vulgare OX=112509 PE=3 SV=1	30	14	55	14	412	47.3	5.36	14				Pf02020								0	4.467	1.283	0.212	0.963	0.521	0.415	1.83	0.471	0.917913	0.96907	0.41478	0.90805	0.839926	0.987343	0.858174	0.877168	93.7	21.77	28.31	7.08	27.57	34.48	29.68	36.41	3.38266e+06	501799	3.02989e+06
Master Protein	F2DIF3	4-alpha-glucanotransferase OS=Hordeum vulgare subsp. vulgare OX=112509 PE=2 SV=1	25	21	55	21	931	106.4	6.55	21	other metabolic processes		other molecular function	Pf00686, Pf02446	[GO:0004134]; GO:0016758; GO:0016757; GO:0016740; GO:0003824; GO:0003674 [GO:0005975]; GO:0044238; GO:0071704; GO:0008152; GO:0008150 [GO:0102500]; GO:0016758; GO:0016757; GO:0016740; GO:0003824; GO:0003674 [GO:2001070]; GO:0030247; GO:0030246; GO:0005488; GO:0003674							0	5.385	1.56	0.574	1.719	2.677	0.304	8.336	0.884	0.760257	0.913454	0.901743	0.664983	0.999779	0.872443	0.835405	0.99262	7.28	25.88	7.85	16.52	25.65	38.88	52.03	38.46	2.46957e+06	77391.3	1.68356e+06
Master Protein	F2CR90	Predicted protein OS=Hordeum vulgare subsp. vulgare OX=112509 PE=2 SV=1	73	9	55	9	175	16.9	5.54	9			nucleic acid binding activity	Pf00076	[GO:0003723]; GO:0003676; GO:0097159; GO:0005488; GO:0003674							0	6.551	2.397	0.579	1.592	3.556	0.249	5.867	0.904	0.472752	0.047803	0.638331	0.721127	0.993133	0.849888	0.992286	0.989501	118.65	15.27	64.9	41.73	45.55	48.76	89.94	30.81	1.40851e+07	1.69353e+06	7.25027e+06
Master Protein	A0A8I6XKW9	glutathione transferase OS=Hordeum vulgare subsp. vulgare OX=112509 PE=3 SV=1	50	15	55	15	357	39.6	6.83	15	other biological processes			Pf00043, Pf02798	[GO:0042221]; GO:0050896; GO:0008150							0	3.513	1.205	0.664	2.039	2.576	0.237	5.957	0.284	0.892487	0.909427	0.521683	0.290351	0.999779	0.828282	0.966307	0.564071	81.71	19.37	65.84	29.56	11.7	34.29	89.47	33.61	4.00289e+06	749658	3.43588e+06
Master Protein	F2D9Z5	Predicted protein OS=Hordeum vulgare subsp. vulgare OX=112509 PE=2 SV=1	43	13	55	13	358	38.1	5.94	13			other molecular function	Pf00190	[GO:0045735]; GO:0003674							0	3.077	1.834	0.532	0.97	32.985	3.872	0.485	1.833	0.735922	0.597621	0.730925	0.925128	0.796235	0.21171	0.475642	0.768877	31.93	14.79	32.39	11.55	19.64	53.69	0	29.05	1.35195e+07	3.97766e+06	9.10822e+06
Master Protein	O65817	Chlorophyll a-b binding protein, chloroplastic (Fragment) OS=Hordeum vulgare OX=4513 GN=CP29 PE=2 SV=1	100	9	54	9	75	8	6.25	9	other metabolic processes	other membranes	other molecular function	Pf00504	[GO:0009522]; GO:0009521; GO:0098796; GO:0034357; GO:0032991; GO:0016020; GO:0009579; GO:0005575; GO:0110165; GO:0043232; GO:0043228; GO:0043229; GO:0043226; GO:0005622 [GO:0009523]; GO:0009521; GO:0098796; GO:0034357; GO:0032991; GO:0016020; GO:0009579; GO:0005575; GO:0110165; GO:0043232; GO:0043228; GO:0043229; GO:0043226; GO:0005622 [GO:0009535]; GO:0031968; GO:0055035; GO:0009534; GO:0019867;…		CP29	O65817	HORVU			0	5.65	3.289	0.615	1.301	0.262	0.081	0.308	0.195	0.676032	0.000123773	0.567097	0.973566	0.676828	0.409067	0.343548	0.299356	34.25	68.25	82.78	3.33	40.45	69.98	53.64	37.9	5.18862e+07	1.05986e+07	1.82818e+07
Master Protein	F2D4K0	NADH dehydrogenase [ubiquinone] flavoprotein 1, mitochondrial OS=Hordeum vulgare subsp. vulgare OX=112509 PE=2 SV=1	31	13	54	13	505	55.4	7.88	13	transport	other membranes;mitochondrion	transporter activity;other molecular function	Pf01512, Pf10531, Pf10589	[GO:0005743]; GO:0019866; GO:0031966; GO:0031090; GO:0031967; GO:0005740; GO:0016020; GO:0043227; GO:0031975; GO:0043229; GO:0005739; GO:0110165; GO:0043226; GO:0005622; GO:0043231; GO:0005737; GO:0005575 [GO:0008137]; GO:0009055; GO:0015453; GO:0050136; GO:0003674; GO:0015399; GO:0003954; GO:0003955; GO:0022804; GO:0016651; GO:0016655; GO:0022857; GO:0016491; GO:0005215; GO:0055085; GO:0003824; …							0	4.411	1.213	0.271	1.117	7.406	0.691	14.739	0.865	0.952344	0.907023	0.713776	0.988445	0.887774	0.88902	0.823809	0.995446	44.91	15.73	48.78	14.2	17.06	50.79	29.4	34.69	5.23962e+06	1.11877e+06	4.16571e+06
Master Protein	A0A8I6X7G9	Cysteine synthase OS=Hordeum vulgare subsp. vulgare OX=112509 PE=3 SV=1	47	17	54	17	444	46.1	9.33	17	other metabolic processes		other molecular function	Pf00291	[GO:0004124]; GO:0016765; GO:0019344; GO:0016740; GO:0000097; GO:0006534; GO:0009070; GO:0003824; GO:0000096; GO:0044272; GO:0046394; GO:1901566; GO:1901605; GO:0009069; GO:0170034; GO:0170038; GO:0003674; GO:0006790; GO:0019752; GO:1901564; GO:0044249; GO:0016053; GO:1901576; GO:0006520; GO:0170033; GO:0170039; GO:0008652; GO:1901607; GO:0044237; GO:0043436; GO:0006807; GO:0071704; GO:0009058; G…							0	3.653	1.791	0.541	1.679	6.515	1.396	100	1.039	0.924206	0.659866	0.711919	0.620681	0.944228	0.609902	3.22282e-17	0.973519	102.66	17.8	83.51	24.46	4.38	88.05	0	40.18	1.41914e+07	2.78629e+06	8.05216e+06
Master Protein	O04896	Glucose-1-phosphate adenylyltransferase OS=Hordeum vulgare OX=4513 GN=blpl PE=2 SV=1	44	19	54	19	503	54.8	8.24	19	other metabolic processes	other cell component	other molecular function	Pf00483	[GO:0005524]; GO:0032559; GO:0035639; GO:0030554; GO:0032555; GO:0043168; GO:1901265; GO:1901363; GO:0017076; GO:0032553; GO:0043167; GO:0097159; GO:0036094; GO:0000166; GO:0097367; GO:0005488; GO:0003674 [GO:0005978]; GO:0005977; GO:0009250; GO:0006112; GO:0044042; GO:0000271; GO:0015980; GO:0005976; GO:0009059; GO:0016051; GO:0006091; GO:0005975; GO:0043170; GO:0044249; GO:1901576; GO:0044237; …		blpl	O04896				0	3.617	1.479	0.274	0.958	11.465	1.162	3.333	2.216	0.917869	0.963107	0.725786	0.911448	0.847653	0.732741	0.940059	0.640326	63.01	20.44	85.69	43.07	54.65	28.12	272.99	56.34	5.53975e+06	1.08315e+06	3.81331e+06
Master Protein	F2CWD2	Lipoxygenase OS=Hordeum vulgare subsp. vulgare OX=112509 PE=2 SV=1	30	22	54	22	864	96.6	6.73	22	other metabolic processes		other molecular function	Pf00305, Pf01477	[GO:0006633]; GO:0006631; GO:0008610; GO:0072330; GO:0032787; GO:0044255; GO:0006629; GO:1901576; GO:0046394; GO:0019752; GO:0044237; GO:0044238; GO:0071704; GO:0009058; GO:0016053; GO:0043436; GO:0008152; GO:0009987; GO:0006082; GO:0044249; GO:0044283; GO:0008150; GO:0044281 [GO:0016702]; GO:0016701; GO:0051213; GO:0016491; GO:0003824; GO:0003674 [GO:0031408]; GO:0031407; GO:0046394; GO:0019752;…							0	6.872	1.452	0.711	2.501	5.433	2.002	3.807	0.676	0.395731	0.96907	0.710674	0.0750194	0.92437	0.528643	0.986935	0.973519	57.68	53.44	0	25.84	173.98	0	206.85	156.65	5.43511e+06	426030	3.27722e+06
Master Protein	F2DBH3	Predicted protein (Fragment) OS=Hordeum vulgare subsp. vulgare OX=112509 PE=2 SV=1	40	18	54	18	482	52	7.5	18			other molecular function	Pf02458	[GO:0016747]; GO:0016746; GO:0016740; GO:0003824; GO:0003674							0	6.89	0.73	0.314	1.772	1.455	0.364	1.122	0.393	0.501461	0.0444076	0.686614	0.642849	0.916664	0.970011	0.746604	0.77976	0	45.17	0	0	61.02	0	41.66	0	1.33922e+06	43329.9	1.90098e+06
Master Protein	F2CQP0	Large ribosomal subunit protein uL1c OS=Hordeum vulgare subsp. vulgare OX=112509 PE=2 SV=1	37	14	54	14	347	37.4	8.16	14	protein metabolism;other metabolic processes	translational apparatus	nucleic acid binding activity;other molecular function	Pf00687	[GO:0003735]; GO:0005198; GO:0003674 [GO:0006412]; GO:0009059; GO:0019538; GO:0043043; GO:0010467; GO:0043170; GO:0044249; GO:1901576; GO:0044238; GO:1901564; GO:0006518; GO:0043604; GO:1901566; GO:0071704; GO:0009058; GO:0044237; GO:0008152; GO:0006807; GO:0043603; GO:0044271; GO:0009987; GO:0008150; GO:0034641 [GO:0015934]; GO:0044391; GO:1990904; GO:0005840; GO:0032991; GO:0043232; GO:0005575;…							0	6.502	1.782	0.401	1.143	2.611	0.693	6.17	1.55	0.483716	0.669293	0.971106	0.991921	0.956459	0.872262	0.999769	0.846065	35.86	42.84	13.03	18.97	33.93	42.38	25.45	19.1	9.94692e+06	1.37553e+06	5.17425e+06
Master Protein Candidate	F2D6W5	Ribosomal protein OS=Hordeum vulgare subsp. vulgare OX=112509 PE=2 SV=1	37	14	54	14	347	37.4	8.16	14	protein metabolism;other metabolic processes	translational apparatus	nucleic acid binding activity;other molecular function	Pf00687	[GO:0003735]; GO:0005198; GO:0003674 [GO:0006412]; GO:0009059; GO:0019538; GO:0043043; GO:0010467; GO:0043170; GO:0044249; GO:1901576; GO:0044238; GO:1901564; GO:0006518; GO:0043604; GO:1901566; GO:0071704; GO:0009058; GO:0044237; GO:0008152; GO:0006807; GO:0043603; GO:0044271; GO:0009987; GO:0008150; GO:0034641 [GO:0015934]; GO:0044391; GO:1990904; GO:0005840; GO:0032991; GO:0043232; GO:0005575;…							0	6.502	1.782	0.401	1.143	2.611	0.693	6.17	1.55	0.483716	0.669293	0.971106	0.991921	0.956459	0.872262	0.999769	0.846065	35.86	42.84	13.03	18.97	33.93	42.38	25.45	19.1	9.94692e+06	1.37553e+06	5.17425e+06
Master Protein	F2CT73	Predicted protein OS=Hordeum vulgare subsp. vulgare OX=112509 PE=2 SV=1	35	10	54	10	261	28.2	11.08	10	protein metabolism;other metabolic processes	translational apparatus	nucleic acid binding activity;other molecular function	Pf00181, Pf03947	[GO:0003723]; GO:0003676; GO:0097159; GO:0005488; GO:0003674 [GO:0003735]; GO:0005198; GO:0003674 [GO:0006412]; GO:0009059; GO:0019538; GO:0043043; GO:0010467; GO:0043170; GO:0044249; GO:1901576; GO:0044238; GO:1901564; GO:0006518; GO:0043604; GO:1901566; GO:0071704; GO:0009058; GO:0044237; GO:0008152; GO:0006807; GO:0043603; GO:0044271; GO:0009987; GO:0008150; GO:0034641 [GO:0015934]; GO:0044391…							0	6.203	0.974	0.267	1.622	0.363	0.107	1.787	0.206	0.594948	0.360466	0.696887	0.699782	0.769839	0.523381	0.803314	0.328143	18.89	41.76	47.93	29.79	53.38	73.96	43.15	36.55	3.93239e+06	848216	4.29382e+06
Master Protein	F2E542	Predicted protein OS=Hordeum vulgare subsp. vulgare OX=112509 PE=2 SV=1	24	22	54	22	1002	112.3	7.96	22	cell organization and biogenesis	cytoskeleton	cytoskeletal activity	Pf00626, Pf02209	[GO:0005856]; GO:0043232; GO:0043228; GO:0043229; GO:0043226; GO:0005622; GO:0110165; GO:0005575 [GO:0007015]; GO:0097435; GO:0030036; GO:0016043; GO:0007010; GO:0030029; GO:0071840; GO:0006996; GO:0009987; GO:0008150 [GO:0051015]; GO:0003779; GO:0044877; GO:0008092; GO:0005488; GO:0005515; GO:0003674 [GO:0051693]; GO:0030835; GO:0030837; GO:0030834; GO:0051494; GO:1901880; GO:1902904; GO:0030833…							0	3.451	1.185	0.653	1.273	0.188	0.089	0.394	0.168	0.978425	0.951002	0.92373	0.988445	0.738189	0.454993	0.546758	0.211081	88.2	33.28	111.53	10.93	28.24	215.61	68.33	22.18	703689	59032.7	433771
Master Protein Candidate	A0A8I6XV54	HP domain-containing protein OS=Hordeum vulgare subsp. vulgare OX=112509 PE=3 SV=1	25	22	54	22	969	108.9	7.17	22	cell organization and biogenesis	cytoskeleton	cytoskeletal activity	Pf00626, Pf02209	[GO:0005856]; GO:0043232; GO:0043228; GO:0043229; GO:0043226; GO:0005622; GO:0110165; GO:0005575 [GO:0007015]; GO:0097435; GO:0030036; GO:0016043; GO:0007010; GO:0030029; GO:0071840; GO:0006996; GO:0009987; GO:0008150 [GO:0051015]; GO:0003779; GO:0044877; GO:0008092; GO:0005488; GO:0005515; GO:0003674 [GO:0051693]; GO:0030835; GO:0030837; GO:0030834; GO:0051494; GO:1901880; GO:1902904; GO:0030833…							0	3.451	1.185	0.653	1.273	0.188	0.089	0.394	0.168	0.978425	0.951002	0.92373	0.988445	0.738189	0.454993	0.546758	0.211081	88.2	33.28	111.53	10.93	28.24	215.61	68.33	22.18	703689	59032.7	433771
Master Protein	F2DBE0	Succinate--CoA ligase [ADP-forming] subunit alpha, mitochondrial OS=Hordeum vulgare subsp. vulgare OX=112509 PE=2 SV=1	38	10	53	10	329	34.3	8.22	10	other metabolic processes	mitochondrion	other molecular function	Pf00549, Pf02629	[GO:0000166]; GO:1901265; GO:1901363; GO:0097159; GO:0036094; GO:0005488; GO:0003674 [GO:0004775]; GO:0004774; GO:0016878; GO:0016877; GO:0016874; GO:0003824; GO:0003674 [GO:0005739]; GO:0043231; GO:0005737; GO:0043227; GO:0043229; GO:0110165; GO:0005622; GO:0043226; GO:0005575 [GO:0006099]; GO:0044238; GO:0009060; GO:0008152; GO:0045333; GO:0008150; GO:0015980; GO:0006091; GO:0044237; GO:0009987							0	2.983	0.894	0.307	0.955	32.808	2.32	8.357	1.592	0.703205	0.17738	0.834696	0.90805	0.800016	0.388787	0.961477	0.834299	55.3	36.9	42.53	43.27	5.16	97.16	147.95	55.59	6.54497e+06	2.32368e+06	6.78665e+06
Master Protein	F2D7P5	Plastocyanin OS=Hordeum vulgare subsp. vulgare OX=112509 PE=2 SV=1	36	3	53	3	155	15.7	5.87	3		other membranes	other molecular function	Pf00127	[GO:0005507]; GO:0046914; GO:0046872; GO:0043169; GO:0043167; GO:0036094; GO:0005488; GO:0003674 [GO:0009055]; GO:0003674 [GO:0009535]; GO:0031968; GO:0055035; GO:0009534; GO:0019867; GO:0098588; GO:0031967; GO:0042170; GO:0042651; GO:0031976; GO:0009507; GO:0016020; GO:0031090; GO:0031975; GO:0043227; GO:0043229; GO:0009526; GO:0034357; GO:0009579; GO:0009536; GO:0110165; GO:0043226; GO:0005622;…							0	6.005	1.298	0.221	1.024	73.075	3.583	81.32	2.457	0.594948	0.962816	0.479545	0.967942	0.596085	0.236152	0.466637	0.564071	25.6	26.31	2.53	3.24	47.68	42.47	34.76	34.99	6.33829e+07	1.03988e+07	4.8117e+07
Master Protein	F2DBD1	Predicted protein OS=Hordeum vulgare subsp. vulgare OX=112509 PE=2 SV=1	34	8	53	8	206	23.5	10.39	8	protein metabolism;other metabolic processes	translational apparatus	other molecular function	Pf00572	[GO:0003735]; GO:0005198; GO:0003674 [GO:0006412]; GO:0009059; GO:0019538; GO:0043043; GO:0010467; GO:0043170; GO:0044249; GO:1901576; GO:0044238; GO:1901564; GO:0006518; GO:0043604; GO:1901566; GO:0071704; GO:0009058; GO:0044237; GO:0008152; GO:0006807; GO:0043603; GO:0044271; GO:0009987; GO:0008150; GO:0034641 [GO:0015934]; GO:0044391; GO:1990904; GO:0005840; GO:0032991; GO:0043232; GO:0005575;…							0	3.824	1.49	0.625	1.615	1.127	0.29	2.707	0.37	0.967997	0.944482	0.563461	0.74101	0.862067	0.896594	0.911512	0.746117	18.28	59.39	8.45	25.61	27.62	57.95	63.7	25.73	5.12154e+06	849357	3.35895e+06
Master Protein Candidate	P08248	Plastocyanin, chloroplastic OS=Hordeum vulgare OX=4513 GN=PETE PE=2 SV=1	36	3	53	3	155	15.7	5.87	3		other membranes	other molecular function	Pf00127	[GO:0005507]; GO:0046914; GO:0046872; GO:0043169; GO:0043167; GO:0036094; GO:0005488; GO:0003674 [GO:0009055]; GO:0003674 [GO:0009535]; GO:0031968; GO:0055035; GO:0009534; GO:0019867; GO:0098588; GO:0031967; GO:0042170; GO:0042651; GO:0031976; GO:0009507; GO:0016020; GO:0031090; GO:0031975; GO:0043227; GO:0043229; GO:0009526; GO:0034357; GO:0009579; GO:0009536; GO:0110165; GO:0043226; GO:0005622;…		PETE	P08248				0	6.005	1.298	0.221	1.024	73.075	3.583	81.32	2.457	0.594948	0.962816	0.479545	0.967942	0.596085	0.236152	0.466637	0.564071	25.6	26.31	2.53	3.24	47.68	42.47	34.76	34.99	6.33829e+07	1.03988e+07	4.8117e+07
Master Protein	F2CRU1	Predicted protein OS=Hordeum vulgare subsp. vulgare OX=112509 PE=2 SV=1	40	12	53	12	423	45.1	5.29	12			other molecular function	Pf02458	[GO:0016747]; GO:0016746; GO:0016740; GO:0003824; GO:0003674							0	3.889	1.433	0.339	1.219	28.227	1.382	100	0.906	0.967997	0.971106	0.928484	0.988445	0.792937	0.647518	3.22282e-17	0.989501	72.62	22.11	98.13	16.36	27.26	92.53		22.3	5.20295e+06	1.07439e+06	3.45336e+06
Master Protein	M0Z6C2	malate dehydrogenase OS=Hordeum vulgare subsp. vulgare OX=112509 PE=3 SV=1	40	13	53	13	399	41.7	7.4	13	other metabolic processes	other cell component	other molecular function	Pf00056, Pf02866	[GO:0005737]; GO:0110165; GO:0005622; GO:0005575 [GO:0006099]; GO:0044238; GO:0009060; GO:0008152; GO:0045333; GO:0008150; GO:0015980; GO:0006091; GO:0044237; GO:0009987 [GO:0030060]; GO:0016615; GO:0016616; GO:0016614; GO:0016491; GO:0003824; GO:0003674							0	3.061	1.343	0.367	1.04	12.117	2.044	25.946	1.98	0.729936	0.982501	0.975026	0.977425	0.868603	0.45787	0.764528	0.71439	41.32	18.56	67.84	8.01	22.47	52.12	62.76	27.42	7.89661e+06	1.95178e+06	6.07159e+06
Master Protein	A0A8I7BG65	Aspartate aminotransferase OS=Hordeum vulgare subsp. vulgare OX=112509 PE=3 SV=1	46	17	53	17	428	47.6	6.84	17	other metabolic processes		other molecular function	Pf00155	[GO:0006520]; GO:0044238; GO:0071704; GO:0008152; GO:0008150 [GO:0008483]; GO:0016769; GO:0016740; GO:0003824; GO:0003674 [GO:0009058]; GO:0008152; GO:0008150 [GO:0030170]; GO:0043168; GO:0070279; GO:0043167; GO:0019842; GO:0097159; GO:1901363; GO:0036094; GO:0005488; GO:0003674							0	4.304	1.308	0.384	1.092	18.66	1.463	43.063	1.388	0.960223	0.96907	0.999897	0.988445	0.819771	0.62497	0.633248	0.899129	36.09	31.03	78.71	44.19	46.48	65.38	0	37.28	6.36251e+06	1.3946e+06	4.83498e+06
Master Protein	F2CWT1	cinnamyl-alcohol dehydrogenase OS=Hordeum vulgare subsp. vulgare OX=112509 PE=2 SV=1	35	13	53	13	421	44.5	6.74	13			other molecular function	Pf00107, Pf08240	[GO:0016616]; GO:0016614; GO:0016491; GO:0003824; GO:0003674 [GO:0046872]; GO:0043169; GO:0043167; GO:0036094; GO:0005488; GO:0003674							0	4.088	1.471	0.503	1.492	21.406	0.478	57.689	0.64	0.995205	0.96907	0.785036	0.833091	0.828294	0.981394	0.564356	0.965868	93.3	23.08	68.46	15.77	52.86	65.39	38.32	21.94	9.41416e+06	1.47025e+06	6.84742e+06
Master Protein	F2CRT9	Predicted protein OS=Hordeum vulgare subsp. vulgare OX=112509 PE=2 SV=1	20	17	53	17	1136	122.7	5.06	17	transport	ER/Golgi		Pf00400, Pf12931	[GO:0005783]; GO:0043231; GO:0005737; GO:0012505; GO:0043227; GO:0043229; GO:0110165; GO:0005622; GO:0043226; GO:0005575 [GO:0006888]; GO:0046907; GO:0048193; GO:0006810; GO:0051641; GO:0051649; GO:0016192; GO:0051234; GO:0009987; GO:0051179; GO:0008150							0	2.64	1.363	0.613	1.037	10.855	1.041	3.465	1.383	0.543353	0.993048	0.546534	0.967942	0.846103	0.770861	0.980446	0.900144	24.95	19.77	45.75	21.38	20.89	48.93	94.11	20.98	4.06818e+06	1.06534e+06	2.83865e+06
Master Protein Candidate	F2E7X7	Succinate--CoA ligase [ADP-forming] subunit alpha, mitochondrial OS=Hordeum vulgare subsp. vulgare OX=112509 PE=2 SV=1	38	10	53	10	329	34.3	8.22	10	other metabolic processes	mitochondrion	other molecular function	Pf00549, Pf02629	[GO:0000166]; GO:1901265; GO:1901363; GO:0097159; GO:0036094; GO:0005488; GO:0003674 [GO:0004775]; GO:0004774; GO:0016878; GO:0016877; GO:0016874; GO:0003824; GO:0003674 [GO:0005739]; GO:0043231; GO:0005737; GO:0043227; GO:0043229; GO:0110165; GO:0005622; GO:0043226; GO:0005575 [GO:0006099]; GO:0044238; GO:0009060; GO:0008152; GO:0045333; GO:0008150; GO:0015980; GO:0006091; GO:0044237; GO:0009987							0	2.983	0.894	0.307	0.955	32.808	2.32	8.357	1.592	0.703205	0.17738	0.834696	0.90805	0.800016	0.388787	0.961477	0.834299	55.3	36.9	42.53	43.27	5.16	97.16	147.95	55.59	6.54497e+06	2.32368e+06	6.78665e+06
Master Protein	A0A8I7BDF8	AP-2 complex subunit alpha OS=Hordeum vulgare subsp. vulgare OX=112509 PE=3 SV=1	21	18	53	18	1045	116.3	6.21	18	transport	plasma membrane;other membranes	other molecular function	Pf01602, Pf02296, Pf02883	[GO:0006886]; GO:0015031; GO:0046907; GO:0008104; GO:0045184; GO:0071702; GO:0071705; GO:0006810; GO:0051641; GO:0051649; GO:0070727; GO:0051234; GO:0009987; GO:0051179; GO:0033036; GO:0008150 [GO:0030122]; GO:0030131; GO:0098797; GO:0030128; GO:0030132; GO:0030119; GO:0030118; GO:0098796; GO:0005886; GO:0030125; GO:0030669; GO:0005905; GO:0030117; GO:0032991; GO:0016020; GO:0071944; GO:0030120; …							0	0.28	1.231	4.546	1.483	1.648	2.416	5.802	0.585	2.23223e-08	0.936205	8.41749e-07	0.891622	0.92573	0.37906	0.860364	0.956969	331.1	23.17	258.48	33.35	19.75	265.05	8.86	25.3	1.46872e+06	2.25768e+06	1.23869e+06
Master Protein	F2D702	30S ribosomal protein S4, chloroplastic OS=Hordeum vulgare subsp. vulgare OX=112509 PE=2 SV=1	46	10	53	10	195	22.6	10.24	10	protein metabolism;other metabolic processes	translational apparatus;other cell component	nucleic acid binding activity;other molecular function	Pf00163, Pf01479	[GO:0003735]; GO:0005198; GO:0003674 [GO:0006412]; GO:0009059; GO:0019538; GO:0043043; GO:0010467; GO:0043170; GO:0044249; GO:1901576; GO:0044238; GO:1901564; GO:0006518; GO:0043604; GO:1901566; GO:0071704; GO:0009058; GO:0044237; GO:0008152; GO:0006807; GO:0043603; GO:0044271; GO:0009987; GO:0008150; GO:0034641 [GO:0009507]; GO:0009536; GO:0043231; GO:0005737; GO:0043227; GO:0043229; GO:0110165;…							0	5.135	0.846	0.224	1.463	0.383	0.073	1.431	0.29	0.784293	0.0979881	0.492889	0.859826	0.784371	0.362502	0.758601	0.575264	22.41	30.72	65.21	23.21	28.15	34.4	39.57	22.31	6.10236e+06	1.06452e+06	6.76647e+06
Master Protein Candidate	F2DM74	Predicted protein OS=Hordeum vulgare subsp. vulgare OX=112509 PE=2 SV=1	20	17	53	17	1136	122.8	5.08	17	transport	ER/Golgi		Pf00400, Pf12931	[GO:0005783]; GO:0043231; GO:0005737; GO:0012505; GO:0043227; GO:0043229; GO:0110165; GO:0005622; GO:0043226; GO:0005575 [GO:0006888]; GO:0046907; GO:0048193; GO:0006810; GO:0051641; GO:0051649; GO:0016192; GO:0051234; GO:0009987; GO:0051179; GO:0008150							0	2.64	1.363	0.613	1.037	10.855	1.041	3.465	1.383	0.543353	0.993048	0.546534	0.967942	0.846103	0.770861	0.980446	0.900144	24.95	19.77	45.75	21.38	20.89	48.93	94.11	20.98	4.06818e+06	1.06534e+06	2.83865e+06
Master Protein	A0A8I6YGK8	GST C-terminal domain-containing protein OS=Hordeum vulgare subsp. vulgare OX=112509 PE=4 SV=1	51	15	53	15	366	40.6	7.03	15	other biological processes		other molecular function	Pf13409, Pf13410	[GO:0004364]; GO:0016765; GO:0016740; GO:0003824; GO:0003674 [GO:0042221]; GO:0050896; GO:0008150							0	6.369	2.33	0.846	2.237	23.381	0.127	37.477	0.486	0.502212	0.0617198	0.561371	0.160261	0.804935	0.601822	0.43175	0.88644	46.89	26.56	101.4	17.63	32.02	61.26	0	30.4	5.2786e+06	421688	2.07059e+06
Master Protein	F2DD82	Predicted protein OS=Hordeum vulgare subsp. vulgare OX=112509 PE=2 SV=1	41	12	53	12	353	38.2	6.54	12			other molecular function	Pf00107, Pf16884	[GO:0016628]; GO:0016627; GO:0016491; GO:0003824; GO:0003674 [GO:0046872]; GO:0043169; GO:0043167; GO:0036094; GO:0005488; GO:0003674							0	4.871	1.508	0.327	1.131	0.046	0.146	0.384	1.683	0.849097	0.944482	0.890849	0.989144	0.287905	0.656898	0.40571	0.794641	101.4	29.19	44.42	26.67	0	4.2	4600.08	23.86	7.11524e+06	338776	5.31951e+06
Master Protein	A0A8F4M8C9	NAD(P)H-quinone oxidoreductase subunit H, chloroplastic OS=Hordeum vulgare f. agriocrithon OX=191506 GN=ndhH PE=3 SV=1	30	10	52	10	393	45.6	5.54	10	other metabolic processes	other membranes	other molecular function	Pf00346	[GO:0009535]; GO:0031968; GO:0055035; GO:0009534; GO:0019867; GO:0098588; GO:0031967; GO:0042170; GO:0042651; GO:0031976; GO:0009507; GO:0016020; GO:0031090; GO:0031975; GO:0043227; GO:0043229; GO:0009526; GO:0034357; GO:0009579; GO:0009536; GO:0110165; GO:0043226; GO:0005622; GO:0043232; GO:0043231; GO:0005737; GO:0005575; GO:0043228 [GO:0016655]; GO:0016651; GO:0016491; GO:0003824; GO:0003674 […		ndhH	A0A8F4M8C9				0	3.002	1.779	1.002	1.436	4.62	0.348	8.043	0.391	0.72203	0.682332	0.174868	0.907059	0.943313	0.956214	0.867852	0.778952	67.1	29.1	78.98	18.21	24.81	82.32	15.49	27.13	4.27011e+06	526919	2.51799e+06
Master Protein	F2CZ65	Predicted protein OS=Hordeum vulgare subsp. vulgare OX=112509 PE=2 SV=1	47	8	52	8	143	16.2	10.32	8	protein metabolism;other metabolic processes	cytosol;translational apparatus	other molecular function	Pf01778	[GO:0003735]; GO:0005198; GO:0003674 [GO:0006412]; GO:0009059; GO:0019538; GO:0043043; GO:0010467; GO:0043170; GO:0044249; GO:1901576; GO:0044238; GO:1901564; GO:0006518; GO:0043604; GO:1901566; GO:0071704; GO:0009058; GO:0044237; GO:0008152; GO:0006807; GO:0043603; GO:0044271; GO:0009987; GO:0008150; GO:0034641 [GO:0022625]; GO:0015934; GO:0022626; GO:0044391; GO:0005840; GO:0005829; GO:1990904;…							0	2.841	1.886	1.131	1.366	0.786	0.472	2.834	0.48	0.63821	0.505966	0.0704995	0.957973	0.840293	0.984075	0.937851	0.885047	113.79	55.48	115.7	29.76	23.46	121.61	67.24	32.95	4.59276e+06	1.06444e+06	2.61566e+06
Master Protein	F2E8P3	adenylate kinase OS=Hordeum vulgare subsp. vulgare OX=112509 PE=2 SV=1	44	13	52	13	243	26.4	7.02	13	other metabolic processes		kinase activity;other molecular function	Pf00406, Pf05191	[GO:0004017]; GO:0050145; GO:0016776; GO:0019205; GO:0046940; GO:0016772; GO:0016301; GO:0009123; GO:0009165; GO:0016740; GO:0006753; GO:0009117; GO:1901293; GO:0003824; GO:0006796; GO:0019637; GO:0055086; GO:0034654; GO:0090407; GO:0003674; GO:0006793; GO:0071704; GO:0006139; GO:0044281; GO:0018130; GO:0019438; GO:0044271; GO:1901362; GO:1901576; GO:0044237; GO:0008152; GO:0006725; GO:0034641; G…							0	4.808	1.716	0.363	0.938	0.537	0.165	1.952	0.578	0.881963	0.766288	0.970743	0.873291	0.80516	0.705638	0.865477	0.954426	105.59	37.91	86.55	9.99	29.02	104.68	41.2	29.04	4.38225e+06	1.04243e+06	2.58202e+06
Master Protein Candidate	S4Z1B0	NAD(P)H dehydrogenase subunit H OS=Hordeum vulgare subsp. vulgare OX=112509 GN=ndhH PE=3 SV=1	31	10	52	10	370	43.1	5.8	10		other cell component	other molecular function	Pf00346	[GO:0009507]; GO:0009536; GO:0043231; GO:0005737; GO:0043227; GO:0043229; GO:0110165; GO:0005622; GO:0043226; GO:0005575 [GO:0009579]; GO:0043232; GO:0043228; GO:0043229; GO:0043226; GO:0005622; GO:0110165; GO:0005575 [GO:0016651]; GO:0016491; GO:0003824; GO:0003674 [GO:0048038]; GO:0036094; GO:0005488; GO:0003674 [GO:0051287]; GO:0030554; GO:0017076; GO:0000166; GO:1901265; GO:1901363; GO:009715…		ndhH	S4Z1B0				0	3.002	1.779	1.002	1.436	4.62	0.348	8.043	0.391	0.72203	0.682332	0.174868	0.907059	0.943313	0.956214	0.867852	0.778952	67.1	29.1	78.98	18.21	24.81	82.32	15.49	27.13	4.27011e+06	526919	2.51799e+06
Master Protein	A0A8I6YG90	Proton pump-interactor 1 OS=Hordeum vulgare subsp. vulgare OX=112509 PE=3 SV=1	38	21	52	21	622	70.1	9.01	21		other membranes			[GO:0016020]; GO:0110165; GO:0005575							0	4.806	1.704	1.533	1.379	0.087	0.159	0.132	0.085	0.703836	0.876517	0.314303	0.977978	0.547234	0.625487	0.229241	0.0225956	0	21.19	127.76	10.17	41.89	153.33	59.7	102.58	285248	91215.6	173069
Master Protein	F2DQ23	Phenylalanine ammonia-lyase OS=Hordeum vulgare subsp. vulgare OX=112509 PE=2 SV=1	32	19	52	19	704	75.6	6.28	19	other metabolic processes	other cell component	other molecular function	Pf00221	[GO:0005737]; GO:0110165; GO:0005622; GO:0005575 [GO:0006559]; GO:0006558; GO:0009074; GO:1902222; GO:0009072; GO:1902221; GO:0019439; GO:0046395; GO:1901361; GO:1901565; GO:0170035; GO:0170040; GO:0006520; GO:0006725; GO:0019752; GO:1901360; GO:1901564; GO:0170033; GO:0170039; GO:0044248; GO:0016054; GO:1901575; GO:0009063; GO:1901606; GO:0044238; GO:0071704; GO:0044237; GO:0043436; GO:0006807; …							0	4.976	2.17	1.825	4.482	14.539	1.217	12.563	0.479	0.819917	0.160624	0.0244868	9.51459e-05	0.846656	0.677472	0.832505	0.884024	43.51	25.77	5.71	26.64	96.93	81.61	142.05	49.18	7.53726e+06	1.32582e+06	3.54161e+06
Master Protein	F2CSP9	Predicted protein OS=Hordeum vulgare subsp. vulgare OX=112509 PE=2 SV=1	28	20	52	20	776	87	5.16	20			other molecular function	Pf00293, Pf03571	[GO:0008239]; GO:0008238; GO:0008233; GO:0016787; GO:0140096; GO:0003824; GO:0003674 [GO:0016791]; GO:0042578; GO:0016788; GO:0016787; GO:0003824; GO:0003674 [GO:0046872]; GO:0043169; GO:0043167; GO:0036094; GO:0005488; GO:0003674							0	5.166	1.698	0.5	1.443	12.16	1.666	6.716	1.663	0.784103	0.774197	0.810476	0.894673	0.846103	0.582857	0.91665	0.801946	29.52	19.48	49.26	31.03	61.4	20.48	34.56	38.28	4.98793e+06	588315	2.80726e+06
Master Protein	F2CUT7	Predicted protein OS=Hordeum vulgare subsp. vulgare OX=112509 PE=2 SV=1	36	12	52	12	413	44.7	9.26	12	other metabolic processes	mitochondrion	other molecular function	Pf01370	[GO:0005739]; GO:0043231; GO:0005737; GO:0043227; GO:0043229; GO:0110165; GO:0005622; GO:0043226; GO:0005575 [GO:0044877]; GO:0005488; GO:0003674 [GO:1901006]; GO:0006744; GO:1901004; GO:0006743; GO:1901663; GO:1901661; GO:0042181; GO:0042180; GO:0044249; GO:0044283; GO:1901576; GO:0044237; GO:0044281; GO:0071704; GO:0009058; GO:0008152; GO:0009987; GO:0008150							0	4.495	1.21	0.949	1.351	2.145	0.675	4.931	0.377	0.920395	0.917423	0.15818	0.965183	0.976861	0.875709	0.984319	0.760691	72.59	29.44	62.16	15.76	40.01	82.51	27.38	37.4	3.32246e+06	677775	2.55566e+06
Master Protein	F2D218	V-type proton ATPase subunit a OS=Hordeum vulgare subsp. vulgare OX=112509 PE=2 SV=1	20	14	52	14	821	92.9	6.05	14	transport	other membranes;other cytoplasmic organelle	transporter activity	Pf01496	[GO:0000220]; GO:0033179; GO:0016471; GO:0033177; GO:0033176; GO:0005774; GO:0098796; GO:0016469; GO:0098588; GO:0005773; GO:0032991; GO:0016020; GO:1904949; GO:0031090; GO:0043231; GO:0005737; GO:0005575; GO:0110165; GO:1902494; GO:0043227; GO:0043229; GO:0005622; GO:0043226 [GO:0046961]; GO:0015078; GO:0019829; GO:0044769; GO:0008324; GO:0022890; GO:1902600; GO:0022853; GO:0042626; GO:0042625; …							0	4.19	1.262	0.38	1.276	5.258	0.842	14.321	0.899	0.977104	0.939688	0.999897	0.977769	0.928432	0.846072	0.877632	0.990221	12.09	25.02	9.45	18.11	27.85	16.7	50.46	27.81	5.99543e+06	695311	5.47053e+06
Master Protein Candidate	S4YZ41	NAD(P)H-quinone oxidoreductase subunit H, chloroplastic OS=Hordeum vulgare subsp. spontaneum OX=77009 GN=ndhH PE=3 SV=1	31	10	52	10	371	43.2	5.8	10	other metabolic processes	other membranes	other molecular function	Pf00346	[GO:0009535]; GO:0031968; GO:0055035; GO:0009534; GO:0019867; GO:0098588; GO:0031967; GO:0042170; GO:0042651; GO:0031976; GO:0009507; GO:0016020; GO:0031090; GO:0031975; GO:0043227; GO:0043229; GO:0009526; GO:0034357; GO:0009579; GO:0009536; GO:0110165; GO:0043226; GO:0005622; GO:0043232; GO:0043231; GO:0005737; GO:0005575; GO:0043228 [GO:0016655]; GO:0016651; GO:0016491; GO:0003824; GO:0003674 […		ndhH	S4YZ41				0	3.002	1.779	1.002	1.436	4.62	0.348	8.043	0.391	0.72203	0.682332	0.174868	0.907059	0.943313	0.956214	0.867852	0.778952	67.1	29.1	78.98	18.21	24.81	82.32	15.49	27.13	4.27011e+06	526919	2.51799e+06
Master Protein	F2CRN7	Predicted protein OS=Hordeum vulgare subsp. vulgare OX=112509 PE=2 SV=1	48	16	52	16	418	46.7	8.98	16		nucleus;other cell component	other molecular function	Pf00004, Pf16450, Pf17862	[GO:0000502]; GO:0140535; GO:1905369; GO:0032991; GO:1905368; GO:0005575; GO:1902494 [GO:0005524]; GO:0032559; GO:0035639; GO:0030554; GO:0032555; GO:0043168; GO:1901265; GO:1901363; GO:0017076; GO:0032553; GO:0043167; GO:0097159; GO:0036094; GO:0000166; GO:0097367; GO:0005488; GO:0003674 [GO:0005634]; GO:0043231; GO:0043227; GO:0043229; GO:0043226; GO:0005622; GO:0110165; GO:0005575 [GO:0016887]…							0	3.974	1.485	0.591	1.103	3.312	0.696	3.124	0.748	0.996236	0.948139	0.629219	0.988445	0.970132	0.896337	0.987722	0.983763	81.43	45.95	55.65	63.96	57.74	66.23	70.69	45.34	2.80762e+06	920571	2.033e+06
Master Protein	A0A7D5DB82	Sucrose-phosphatase OS=Hordeum vulgare subsp. vulgare OX=112509 PE=2 SV=1	42	15	51	15	422	47.2	6.06	15	other metabolic processes		other molecular function	Pf05116, Pf08472	[GO:0000287]; GO:0046872; GO:0043169; GO:0043167; GO:0036094; GO:0005488; GO:0003674 [GO:0005986]; GO:0005985; GO:0046351; GO:0005984; GO:0009312; GO:0009311; GO:0016051; GO:0005975; GO:1901576; GO:0044238; GO:0071704; GO:0009058; GO:0008152; GO:0008150 [GO:0050307]; GO:0050308; GO:0019203; GO:0016791; GO:0042578; GO:0016788; GO:0016787; GO:0003824; GO:0003674							0	3.194	1.283	0.474	1.004	15.862	2.458	0.586	1.311	0.781845	0.95016	0.840534	0.96466	0.844653	0.387441	0.541047	0.924857	50.88	17.59	74.35	17.08	106.66	62.58	120.16	39.78	5.57973e+06	1.27142e+06	4.25104e+06
Master Protein	F2CWR0	Formate dehydrogenase, mitochondrial OS=Hordeum vulgare subsp. vulgare OX=112509 PE=2 SV=1	45	14	51	14	377	41.5	7.01	14	other metabolic processes	mitochondrion;other cell component	other molecular function	Pf00389, Pf02826	[GO:0005739]; GO:0043231; GO:0005737; GO:0043227; GO:0043229; GO:0110165; GO:0005622; GO:0043226; GO:0005575 [GO:0008863]; GO:0016620; GO:0016903; GO:0016491; GO:0003824; GO:0003674 [GO:0009507]; GO:0009536; GO:0043231; GO:0005737; GO:0043227; GO:0043229; GO:0110165; GO:0005622; GO:0043226; GO:0005575 [GO:0016616]; GO:0016614; GO:0016491; GO:0003824; GO:0003674 [GO:0042183]; GO:0015942; GO:007232…							0	3.19	1.362	0.214	0.905	14.434	1.526	4.429	1.742	0.780162	0.989845	0.441737	0.843053	0.851631	0.587091	0.959637	0.783213	89	29.76	101.37	11.49	111.7	34.31	120.7	24.5	7.98145e+06	2.37738e+06	5.46753e+06
Master Protein	A0A8I6XFJ2	fumarate hydratase OS=Hordeum vulgare subsp. vulgare OX=112509 PE=3 SV=1	39	15	51	15	494	53.3	7.61	15	other metabolic processes	other cell component	other molecular function	Pf00206, Pf10415	[GO:0004333]; GO:0016836; GO:0016835; GO:0016829; GO:0003824; GO:0003674 [GO:0006099]; GO:0044238; GO:0009060; GO:0008152; GO:0045333; GO:0008150; GO:0015980; GO:0006091; GO:0044237; GO:0009987 [GO:0006106]; GO:0043648; GO:0019752; GO:0043436; GO:0006082; GO:0044237; GO:0044281; GO:0071704; GO:0008152; GO:0009987; GO:0008150 [GO:0045239]; GO:1902494; GO:0005737; GO:0032991; GO:0110165; GO:0005622…							0	3.242	1.298	0.554	1.101	9.938	1.094	12.631	1.074	0.796446	0.962816	0.687205	0.988445	0.860994	0.738582	0.855769	0.966935	33.87	29	82.77	35.75	44.06	65.73	0	27.56	5.2622e+06	1.52365e+06	4.1512e+06
Master Protein	F2DQN3	monodehydroascorbate reductase (NADH) OS=Hordeum vulgare subsp. vulgare OX=112509 PE=2 SV=1	20	11	51	11	476	52.1	8.15	11		other membranes	other molecular function	Pf07992, Pf21791	[GO:0016020]; GO:0110165; GO:0005575 [GO:0016491]; GO:0003824; GO:0003674 [GO:0050660]; GO:0000166; GO:0043168; GO:1901265; GO:1901363; GO:0043167; GO:0097159; GO:0036094; GO:0005488; GO:0003674							0	0.791	1.182	1.017	1.016	0.569	0.585	1.816	0.569	0.0370592	0.923227	0.45598	0.965183	0.846103	0.997564	0.965973	0.95228	0	10.2	0	12.26	10.93	0	27.08	17.51	1.21778e+06	83995.6	976775
Master Protein	F2DFA6	30S ribosomal protein S11, chloroplastic OS=Hordeum vulgare subsp. vulgare OX=112509 PE=2 SV=1	54	9	51	9	151	16.4	10.59	9	protein metabolism;other metabolic processes	translational apparatus;other cell component	other molecular function	Pf00411	[GO:0003735]; GO:0005198; GO:0003674 [GO:0005840]; GO:0043232; GO:0043228; GO:0043229; GO:0043226; GO:0005622; GO:0110165; GO:0005575 [GO:0006412]; GO:0009059; GO:0019538; GO:0043043; GO:0010467; GO:0043170; GO:0044249; GO:1901576; GO:0044238; GO:1901564; GO:0006518; GO:0043604; GO:1901566; GO:0071704; GO:0009058; GO:0044237; GO:0008152; GO:0006807; GO:0043603; GO:0044271; GO:0009987; GO:0008150;…							0	3.483	1.438	0.682	1.74	0.295	0.137	0.923	0.242	0.883907	0.976479	0.458277	0.614161	0.720639	0.633549	0.656119	0.43685	36.72	27.31	44.44	6.71	38.44	46.25	36.16	11.77	4.60552e+06	1.20493e+06	3.38763e+06
Master Protein	F2DE22	Photosystem I reaction center subunit V, chloroplastic OS=Hordeum vulgare subsp. vulgare OX=112509 PE=2 SV=1	27	6	51	6	143	15.1	9.6	6	other metabolic processes	other membranes		Pf01241	[GO:0009522]; GO:0009521; GO:0098796; GO:0034357; GO:0032991; GO:0016020; GO:0009579; GO:0005575; GO:0110165; GO:0043232; GO:0043228; GO:0043229; GO:0043226; GO:0005622 [GO:0009535]; GO:0031968; GO:0055035; GO:0009534; GO:0019867; GO:0098588; GO:0031967; GO:0042170; GO:0042651; GO:0031976; GO:0009507; GO:0016020; GO:0031090; GO:0031975; GO:0043227; GO:0043229; GO:0009526; GO:0034357; GO:0009579; …							0	5.272	1.854	0.277	1.163	3.437	0.246	2.933	0.52	0.75724	0.570447	0.735458	0.997353	0.988362	0.846973	0.890489	0.9153	102.73	15.32	80.58	18.15	40.66	1.58	65.2	123.19	4.36429e+07	6.99175e+06	2.53222e+07
Master Protein	F2DXK0	Predicted protein OS=Hordeum vulgare subsp. vulgare OX=112509 PE=2 SV=1	40	11	51	11	269	27.4	10.74	11	cell organization and biogenesis	nucleus;other cell component	nucleic acid binding activity;other molecular function	Pf00538	[GO:0000786]; GO:0032993; GO:0000785; GO:0032991; GO:0005694; GO:0005575; GO:0043232; GO:0043228; GO:0043229; GO:0043226; GO:0005622; GO:0110165 [GO:0003677]; GO:0003676; GO:0097159; GO:0005488; GO:0003674 [GO:0005634]; GO:0043231; GO:0043227; GO:0043229; GO:0043226; GO:0005622; GO:0110165; GO:0005575 [GO:0006334]; GO:0034728; GO:0065004; GO:0006325; GO:0006338; GO:0065003; GO:0071824; GO:0022607…							0	3.641	1.558	0.507	0.944	0.27	0.088	0.04	0.05	0.973451	0.913454	0.81671	0.892974	0.7295	0.43844	0.0333401	0.00210871	84.49	36.53	122.3	39.9	29.81	138.13	18.89	66.51	1.54729e+06	773605	1.75557e+06
Master Protein	F2E4L8	S-methyl-5-thioribose kinase OS=Hordeum vulgare subsp. vulgare OX=112509 PE=2 SV=1	41	18	51	18	414	46.7	6.62	18	other metabolic processes		kinase activity	Pf01636	[GO:0009086]; GO:0000097; GO:0006555; GO:0009067; GO:0000096; GO:0044272; GO:0046394; GO:1901566; GO:0009066; GO:0170034; GO:0170038; GO:0006790; GO:0019752; GO:1901564; GO:0044249; GO:0016053; GO:1901576; GO:0170033; GO:0170039; GO:0008652; GO:1901607; GO:0044237; GO:0043436; GO:0006807; GO:0071704; GO:0009058; GO:0006082; GO:0044283; GO:1901605; GO:0006520; GO:0008152; GO:0009987; GO:0044281; G…							0	4.404	1.34	0.277	1.291	9.955	0.725	3.676	0.862	0.946052	0.982501	0.735569	0.976468	0.886135	0.865224	0.954691	0.996334	46.53	22.47	45.36	50.67	143.45	31.46	277.58	19.98	5.55907e+06	936832	3.92494e+06
Master Protein	A0A8I6XBF6	dihydrolipoyllysine-residue succinyltransferase OS=Hordeum vulgare subsp. vulgare OX=112509 PE=3 SV=1	36	12	51	12	445	48.8	8.62	12	other metabolic processes	other cell component	other molecular function	Pf00198, Pf00364	[GO:0004149]; GO:0016751; GO:0140096; GO:0016417; GO:0016748; GO:0003824; GO:0016747; GO:0003674; GO:0016746; GO:0016740 [GO:0006099]; GO:0044238; GO:0009060; GO:0008152; GO:0045333; GO:0008150; GO:0015980; GO:0006091; GO:0044237; GO:0009987 [GO:0033512]; GO:0019474; GO:0006084; GO:0019477; GO:0043605; GO:0006637; GO:0006554; GO:0009068; GO:0046440; GO:0009056; GO:0043603; GO:0009150; GO:0033875;…							0	2.73	1.215	0.368	0.968	2.914	1.112	6.494	0.925	0.691677	0.921445	0.98266	0.894673	0.994371	0.745497	0.928583	0.985108	92.09	32.41	82.29	26.12	33.96	113.07	61.62	27.11	2.42751e+06	797507	2.70624e+06
Master Protein	B5U8Y9	Alpha-glucosidase OS=Hordeum vulgare OX=4513 GN=Agl2 PE=2 SV=1	25	20	51	20	954	105.2	7.49	20	other metabolic processes		other molecular function	Pf01055, Pf13802, Pf21365	[GO:0000272]; GO:0005976; GO:0009057; GO:0016052; GO:0005975; GO:0043170; GO:1901575; GO:0044238; GO:0071704; GO:0009056; GO:0008152; GO:0008150 [GO:0004553]; GO:0016798; GO:0016787; GO:0003824; GO:0003674 [GO:0030246]; GO:0005488; GO:0003674		Agl2	B5U8Y9	HORVU			0	1.84	1.494	1.295	0.979	0.118	0.177	0.11	0.2	0.712567	0.944482	0.516338	0.927036	0.636655	0.669455	0.155326	0.310008	0	46.82	0	9.57	33.07	0	53.75	23.88	591315	45812.3	277136
Master Protein	A0A8I6Y5V6	AAA+ ATPase domain-containing protein OS=Hordeum vulgare subsp. vulgare OX=112509 PE=3 SV=1	34	16	51	16	434	48.2	4.94	16		nucleus;other cell component	other molecular function	Pf00004, Pf16450, Pf17862	[GO:0000502]; GO:0140535; GO:1905369; GO:0032991; GO:1905368; GO:0005575; GO:1902494 [GO:0005524]; GO:0032559; GO:0035639; GO:0030554; GO:0032555; GO:0043168; GO:1901265; GO:1901363; GO:0017076; GO:0032553; GO:0043167; GO:0097159; GO:0036094; GO:0000166; GO:0097367; GO:0005488; GO:0003674 [GO:0005634]; GO:0043231; GO:0043227; GO:0043229; GO:0043226; GO:0005622; GO:0110165; GO:0005575 [GO:0016887]…							0	5.31	1.431	0.185	0.791	3.688	0.289	6.605	0.967	0.755246	0.971106	0.269813	0.579826	0.964482	0.856171	0.929237	0.9787	61.79	24.85	39.7	39.17	65.38	50.74	72.88	27.17	3.7016e+06	457295	2.75275e+06
Master Protein	A0A8I6YKQ7	LIM zinc-binding domain-containing protein OS=Hordeum vulgare subsp. vulgare OX=112509 PE=4 SV=1	29	24	51	24	1286	138.4	4.78	24			other molecular function	Pf00412	[GO:0046872]; GO:0043169; GO:0043167; GO:0036094; GO:0005488; GO:0003674							0	1.435	1.496	0.579	1.213	4.313	1.412	1.786	1.071	0.17503	0.94773	0.800454	0.99186	0.964297	0.677345	0.865477	0.966935	75.02	21.24	48.13	11.25	77.49	39.1	0	41.54	1.44607e+06	718516	983319
Master Protein	F2DEZ2	glycerophosphodiester phosphodiesterase OS=Hordeum vulgare subsp. vulgare OX=112509 PE=2 SV=1	19	16	51	16	768	83.6	6.39	16	other metabolic processes		other molecular function	Pf03009	[GO:0006071]; GO:0019400; GO:0005975; GO:0019751; GO:0044238; GO:0071704; GO:0006066; GO:0008152; GO:0044281; GO:1901615; GO:0008150 [GO:0006629]; GO:0044238; GO:0071704; GO:0008152; GO:0008150 [GO:0008889]; GO:0008081; GO:0042578; GO:0016788; GO:0016787; GO:0003824; GO:0003674							0	3.029	1.093	0.403	1.942	6.318	0.428	11.636	0.715	0.724082	0.706711	0.964716	0.317374	0.94501	0.999569	0.912769	0.978291	56.03	46.32	32.81	18.91	38.73	49.02	50.47	31.28	8.00831e+06	1.06153e+06	6.28995e+06
Master Protein	F2E390	Ribosomal protein OS=Hordeum vulgare subsp. vulgare OX=112509 PE=2 SV=1	35	9	51	9	216	24.5	9.98	9	protein metabolism;other metabolic processes	translational apparatus	nucleic acid binding activity;other molecular function	Pf00687	[GO:0003723]; GO:0003676; GO:0097159; GO:0005488; GO:0003674 [GO:0003735]; GO:0005198; GO:0003674 [GO:0006412]; GO:0009059; GO:0019538; GO:0043043; GO:0010467; GO:0043170; GO:0044249; GO:1901576; GO:0044238; GO:1901564; GO:0006518; GO:0043604; GO:1901566; GO:0071704; GO:0009058; GO:0044237; GO:0008152; GO:0006807; GO:0043603; GO:0044271; GO:0009987; GO:0008150; GO:0034641 [GO:0015934]; GO:0044391…							0	6.216	1.115	0.363	1.652	1.035	0.175	2.52	0.367	0.543658	0.750776	0.969759	0.652548	0.853222	0.727066	0.865477	0.741297	30.85	20.43	14.66	13.98	35.42	0.96	39.96	29.04	5.70686e+06	700491	4.80994e+06
Master Protein	F2D0U5	Predicted protein OS=Hordeum vulgare subsp. vulgare OX=112509 PE=2 SV=1	32	9	51	9	272	28.6	9.86	9	cell organization and biogenesis;transport	other membranes;mitochondrion		Pf00536, Pf02466	[GO:0042721]; GO:0098800; GO:0098796; GO:0098798; GO:0005743; GO:0032991; GO:0016020; GO:0005739; GO:0019866; GO:0031966; GO:0005575; GO:0110165; GO:0043231; GO:0005737; GO:0031090; GO:0031967; GO:0005740; GO:0043227; GO:0043229; GO:0005622; GO:0031975; GO:0043226 [GO:0045039]; GO:0006839; GO:0006886; GO:0007007; GO:0090151; GO:0006626; GO:0006810; GO:0015031; GO:0046907; GO:0008104; GO:0007006; …							0	3.265	0.871	0.373	1.193	0.348	0.278	2.055	0.653	0.967997	0.333399	0.904618	0.989398	0.801382	0.830952	0.937851	0.966935	37.94	11.02	33.95	36.2	39.7	10.31	35.26	41.89	1.05507e+06	184323	1.50432e+06
Master Protein Candidate	A0A8I6YL06	H15 domain-containing protein OS=Hordeum vulgare subsp. vulgare OX=112509 PE=3 SV=1	43	11	51	11	249	25.4	10.68	11	cell organization and biogenesis	nucleus;other cell component	nucleic acid binding activity;other molecular function	Pf00538	[GO:0000786]; GO:0032993; GO:0000785; GO:0032991; GO:0005694; GO:0005575; GO:0043232; GO:0043228; GO:0043229; GO:0043226; GO:0005622; GO:0110165 [GO:0003677]; GO:0003676; GO:0097159; GO:0005488; GO:0003674 [GO:0005634]; GO:0043231; GO:0043227; GO:0043229; GO:0043226; GO:0005622; GO:0110165; GO:0005575 [GO:0006334]; GO:0034728; GO:0065004; GO:0006325; GO:0006338; GO:0065003; GO:0071824; GO:0022607…							0	3.641	1.558	0.507	0.944	0.27	0.088	0.04	0.05	0.973451	0.913454	0.81671	0.892974	0.7295	0.43844	0.0333401	0.00210871	84.49	36.53	122.3	39.9	29.81	138.13	18.89	66.51	1.54729e+06	773605	1.75557e+06
Master Protein	F2CQR0	Malate dehydrogenase OS=Hordeum vulgare subsp. vulgare OX=112509 PE=2 SV=1	29	12	51	12	345	35.8	8.06	12	other metabolic processes		other molecular function	Pf00056, Pf02866	[GO:0006099]; GO:0044238; GO:0009060; GO:0008152; GO:0045333; GO:0008150; GO:0015980; GO:0006091; GO:0044237; GO:0009987 [GO:0006108]; GO:0043648; GO:0019752; GO:0043436; GO:0006082; GO:0044237; GO:0044281; GO:0071704; GO:0008152; GO:0009987; GO:0008150 [GO:0030060]; GO:0016615; GO:0016616; GO:0016614; GO:0016491; GO:0003824; GO:0003674							0	2.169	1.345	0.695	0.898	26.934	5.165	15.718	2.322	0.287954	0.982501	0.425836	0.833091	0.805977	0.134997	0.858449	0.603497	81.51	43.02	71.57	28.03	12.77	17.27	81.78	22.46	1.73107e+07	8.74501e+06	1.17302e+07
Master Protein	F2CTM7	proline--tRNA ligase OS=Hordeum vulgare subsp. vulgare OX=112509 PE=2 SV=1	39	17	51	17	541	60.5	7.58	17	protein metabolism;RNA metabolism OR transcription;other metabolic processes	other cell component	other molecular function	Pf00587, Pf03129, Pf09180	[GO:0004827]; GO:0004812; GO:0016875; GO:0140101; GO:0016874; GO:0140098; GO:0003824; GO:0140640; GO:0003674 [GO:0005524]; GO:0032559; GO:0035639; GO:0030554; GO:0032555; GO:0043168; GO:1901265; GO:1901363; GO:0017076; GO:0032553; GO:0043167; GO:0097159; GO:0036094; GO:0000166; GO:0097367; GO:0005488; GO:0003674 [GO:0005737]; GO:0110165; GO:0005622; GO:0005575 [GO:0006433]; GO:0006418; GO:0043039…							0	1.386	1.36	0.889	1.092	4.164	1.425	5.285	1.197	0.040602	0.993297	0.18112	0.986624	0.952791	0.64803	0.96334	0.956969	36.48	20.8	74.07	24.13	47.68	60.92	82.48	41.93	3.81465e+06	902230	2.88355e+06
Master Protein	F2DXD4	Eukaryotic translation initiation factor 3 subunit G OS=Hordeum vulgare subsp. vulgare OX=112509 PE=2 SV=1	51	11	50	11	289	31.3	7.03	11	cell organization and biogenesis;protein metabolism;other metabolic processes	translational apparatus;other cell component	nucleic acid binding activity	Pf00076, Pf12353	[GO:0001732]; GO:0022618; GO:0002183; GO:0065003; GO:0071826; GO:0022613; GO:0006413; GO:0002181; GO:0022607; GO:0043933; GO:0044085; GO:0044237; GO:0006412; GO:0016043; GO:0071840; GO:0008152; GO:0009987; GO:0009059; GO:0019538; GO:0043043; GO:0010467; GO:0008150; GO:0043170; GO:0044249; GO:1901576; GO:0044238; GO:1901564; GO:0006518; GO:0043604; GO:1901566; GO:0071704; GO:0009058; GO:0006807; G…							0	4.437	2.002	0.597	1.15	0.636	0.172	1.067	0.331	0.895745	0.444922	0.840273	0.989576	0.858605	0.73298	0.797443	0.667254	60.47	84.65	17.93	15.46	39.28	22.14	43.3	30.04	1.70077e+06	124297	1.22888e+06
Master Protein	A0A8I6Y6Y3	HECT-type E3 ubiquitin transferase OS=Hordeum vulgare subsp. vulgare OX=112509 PE=3 SV=1	14	32	50	32	3632	401.6	5.27	32	protein metabolism;other metabolic processes		other molecular function	Pf00627, Pf00632, Pf06012, Pf06025, Pf14377	[GO:0004842]; GO:0019787; GO:0016755; GO:0140096; GO:0016746; GO:0003824; GO:0016740; GO:0003674 [GO:0016567]; GO:0032446; GO:0070647; GO:0043687; GO:0036211; GO:0019538; GO:0043412; GO:0043170; GO:0044238; GO:1901564; GO:0071704; GO:0008152; GO:0006807; GO:0008150							0	4.815	1.48	0.724	2.044	1.872	0.472	4.696	0.45	0.790893	0.962573	0.880171	0.500651	0.969317	0.877401	0.88278	0.863989	73.53	23.71	48.22	33.8	33.21	43.24	59.42	11.25	985575	85337.4	730927
Master Protein	A0A8I7BAU1	Dolichyl-diphosphooligosaccharide--protein glycosyltransferase subunit 2 OS=Hordeum vulgare subsp. vulgare OX=112509 PE=3 SV=1	21	13	50	13	755	81.8	7.33	13	protein metabolism;other metabolic processes	other membranes;ER/Golgi		Pf05817	[GO:0006487]; GO:0006486; GO:0036211; GO:0043413; GO:0009101; GO:0019538; GO:0043412; GO:0070085; GO:0009059; GO:0009100; GO:1901137; GO:1901566; GO:0043170; GO:0044238; GO:1901564; GO:0008152; GO:0044249; GO:1901576; GO:1901135; GO:0071704; GO:0006807; GO:0008150; GO:0009058; GO:0044237; GO:0009987 [GO:0008250]; GO:0098796; GO:0140534; GO:1990234; GO:0005789; GO:0032991; GO:0016020; GO:0005783; …							0	4.548	1.36	0.375	0.953	0.484	0.188	1.673	0.366	0.879692	0.993297	0.954972	0.926386	0.844653	0.757195	0.877632	0.740503	53.85	29.47	53.35	9.32	22.58	55.73	11.02	26.04	1.48206e+06	377691	1.25074e+06
Master Protein	M0WIH0	ABC transporter domain-containing protein OS=Hordeum vulgare subsp. vulgare OX=112509 PE=3 SV=1	14	21	50	21	1449	163.4	7.27	21	transport	other membranes	transporter activity;other molecular function	Pf00005, Pf01061, Pf08370	[GO:0005524]; GO:0032559; GO:0035639; GO:0030554; GO:0032555; GO:0043168; GO:1901265; GO:1901363; GO:0017076; GO:0032553; GO:0043167; GO:0097159; GO:0036094; GO:0000166; GO:0097367; GO:0005488; GO:0003674 [GO:0016020]; GO:0110165; GO:0005575 [GO:0016887]; GO:0017111; GO:0140657; GO:0016462; GO:0003674; GO:0016818; GO:0016817; GO:0016787; GO:0003824 [GO:0140359]; GO:0042626; GO:0015399; GO:0140657…							0	2.58	1.139	1.374	2.574	1.347	0.386	3.122	0.225	0.663086	0.866839	0.086933	0.0665489	0.917415	0.984075	0.987039	0.389269	132.67	17.86	62.36	64.52	33.78	74.49	50.04	45.92	1.89919e+06	910490	1.81553e+06
Master Protein	A0A8I6WHT4	Importin subunit alpha OS=Hordeum vulgare subsp. vulgare OX=112509 PE=3 SV=1	39	15	50	15	534	58.6	5.2	15	transport	other cell component	other molecular function	Pf00514, Pf01749, Pf16186	[GO:0005737]; GO:0110165; GO:0005622; GO:0005575 [GO:0006606]; GO:0006886; GO:0034504; GO:0051170; GO:0072594; GO:0015031; GO:0046907; GO:0008104; GO:0033365; GO:0006913; GO:0045184; GO:0071702; GO:0071705; GO:0006810; GO:0051641; GO:0051649; GO:0070727; GO:0051169; GO:0051234; GO:0009987; GO:0051179; GO:0033036; GO:0008150 [GO:0061608]; GO:0140142; GO:0051170; GO:0140104; GO:0006913; GO:0003674;…							0	9.822	1.157	0.218	1.083	1.789	0.102	6.961	0.679	0.120732	0.852354	0.466469	0.986624	0.964496	0.506549	0.908617	0.973519	51.04	45.35	128.91	15.98	50.07	17.95	9.01	40.1	4.17469e+06	250987	2.66769e+06
Master Protein Candidate	F2CRQ9	Dolichyl-diphosphooligosaccharide--protein glycosyltransferase subunit 2 (Fragment) OS=Hordeum vulgare subsp. vulgare OX=112509 PE=2 SV=1	22	13	50	13	718	77.5	7.01	13	protein metabolism;other metabolic processes	other membranes;ER/Golgi		Pf05817	[GO:0006487]; GO:0006486; GO:0036211; GO:0043413; GO:0009101; GO:0019538; GO:0043412; GO:0070085; GO:0009059; GO:0009100; GO:1901137; GO:1901566; GO:0043170; GO:0044238; GO:1901564; GO:0008152; GO:0044249; GO:1901576; GO:1901135; GO:0071704; GO:0006807; GO:0008150; GO:0009058; GO:0044237; GO:0009987 [GO:0008250]; GO:0098796; GO:0140534; GO:1990234; GO:0005789; GO:0032991; GO:0016020; GO:0005783; …							0	4.548	1.36	0.375	0.953	0.484	0.188	1.673	0.366	0.879692	0.993297	0.954972	0.926386	0.844653	0.757195	0.877632	0.740503	53.85	29.47	53.35	9.32	22.58	55.73	11.02	26.04	1.48206e+06	377691	1.25074e+06
Master Protein	F2D4I8	Eukaryotic translation initiation factor 3 subunit F OS=Hordeum vulgare subsp. vulgare OX=112509 PE=2 SV=1	35	9	50	9	292	31.9	5.36	9	cell organization and biogenesis;protein metabolism;other metabolic processes;developmental processes;other biological processes	translational apparatus;other cell component	nucleic acid binding activity;other molecular function	Pf01398, Pf13012	[GO:0001732]; GO:0022618; GO:0002183; GO:0065003; GO:0071826; GO:0022613; GO:0006413; GO:0002181; GO:0022607; GO:0043933; GO:0044085; GO:0044237; GO:0006412; GO:0016043; GO:0071840; GO:0008152; GO:0009987; GO:0009059; GO:0019538; GO:0043043; GO:0010467; GO:0008150; GO:0043170; GO:0044249; GO:1901576; GO:0044238; GO:1901564; GO:0006518; GO:0043604; GO:1901566; GO:0071704; GO:0009058; GO:0006807; G…							0	2.333	1.695	0.89	1.275	0.525	0.417	1.341	0.316	0.486905	0.774281	0.318449	0.979327	0.844653	0.987343	0.808753	0.64356	135.35	26.45	134.46	16.66	13.82	108.48	67.94	33.39	2.69671e+06	580412	1.73808e+06
[truncated: 4,650 more rows]
[truncated: 43 more columns]
